# Supplementary material for: Nonlinear SAR Modelling of Mosquito Repellents for Skin Application
Source: Toxics. 2023 Oct 2;11(10):837. doi: 10.3390/toxics11100837 (PMC10610853; doi:10.3390/toxics11100837)
Supplement: Supplementary file 1 [file toxics-11-00837-s001.zip]

Archive with 1 entries (1 files):
- toxics-2627926-supplementary.xlsx
