# Supplementary material for: Nonlinear SAR Modelling of Mosquito Repellents for Skin Application
Source: Toxics. 2023 Oct 2;11(10):837. doi: 10.3390/toxics11100837 (PMC10610853; doi:10.3390/toxics11100837)
Supplement: Supplementary file 1 [file toxics-11-00837-s001.zip › toxics-2627926-supplementary.xlsx]

## Sheet: AnalSkinND_config_success
Table S1: List of molecules with their observed (ACT) and predicted (Pred.) activities (0 = not repellent; 1 = repellent) obtained with the selected TLP model and the percentages of good predictions obtained with the different training and test sets of the 57 models.
No.	Molecule	ACT	Pred.	Test	pct.succ.train	pct.succ.test	occ.in.test
1	Abietic acid, diethylene glycol ester	0	0	0	100	100	17			Test: The test set compounds are identied by 2.
2	Abietic acid, ethyl ester	0	0	0	100	100	12			pct.succ.train: Percentages of good predictions in the 57 training sets randomly selected.
3	Abietic acid, methyl ester	0	0	0	100	100	8			pct.succ.test: Percentages of good predictions in the 57 test sets randomly selected.
4	Acetaldehyde dioctyl mercaptal	0	0	0	100	93.33	15			occ.in.test: Number of times the chemical was randomly allocated to the test set.
5	Acetic acid, o-allyl-p-cresol ester	0	0	0	95.24	86.67	15
6	Acetic acid, amyl ester	0	0	0	100	83.33	6
7	Acetic acid, iso-amyl ester	0	0	0	100	100	11
8	Acetic acid, p-tert-amyl phenyl ester	0	0	0	100	100	15
9	Acetic acid, benzhydryl ester	0	0	2	100	100	11
10	Acetic acid, benzyl ester	0	0	2	97.87	100	10
11	Acetic acid, bornyl ester	0	0	2	100	100	9
12	Acetic acid, 2,3-butanediol diester	0	0	0	100	100	11
13	Acetic acid, 2-butene-1,4-diol diester	0	0	2	100	100	10
14	Acetic acid, 2-(4-tert-butylphenoxy)ethyl ester	0	0	2	97.56	81.25	16
15	Acetic acid, 3-butyne-1-ol ester	0	0	0	100	90	10
16	Acetic acid, carvacryl ester	0	0	0	100	100	10
17	Acetic acid, carvomenthyl ester	0	0	0	100	100	10
18	Acetic acid, cetyl ester	0	0	0	100	100	14
19	Acetic acid, 3-chloro-1-butanol ester	0	0	0	100	100	14
20	Acetic acid, 3-chloro-2-xenyl ester	0	0	0	100	100	19
21	Acetic acid, 5-chloro-2-xenyl ester	0	0	2	100	100	14
22	Acetic acid, citronellyl ester	0	0	0	100	100	12
23	Acetic acid, o-cresyl ester	0	0	0	100	100	11
24	Acetic acid, m-cresyl ester	0	0	0	100	100	15
25	Acetic acid, 1,2-cyclohexanediol diester	0	0	0	83.67	37.5	8
26	Acetic acid, 1,2-cyclohexanediol monoester	0	0	0	89.58	55.56	9
27	Acetic acid, 1,3-cyclohexanediol diester	1	1	0	81.25	44.44	9
28	Acetic acid, cyclohexyl ester	0	0	0	100	100	12
29	Acetic acid, 4-cyclohexylcyclohexyl ester	0	0	0	100	100	14
30	Acetic acid, decyl ester	0	0	0	100	87.5	8
31	Acetic acid, dicyclohexyl methyl ester	0	0	0	100	100	9
32	Acetic acid, diethylene glycol benzhydryl ether ester	0	0	0	100	100	11
33	Acetic acid, diethylene glycol diester	0	0	0	100	100	9
34	Acetic acid, 2,2-diethyl-1,3-propanediol diester	0	0	0	100	100	12
35	Acetic acid, diglyceryl ether tetraester	0	0	0	100	100	12
36	Acetic acid, 5,5-dimethylcyclo-hexanediol-1,3 diester	0	0	0	81.4	57.14	14
37	Acetic acid, 1,1-dimethylol-2,4-dimethylcyclohexene-4 diester	0	0	0	86.67	58.33	12
38	Acetic acid, 2,2-dimethyl trimethylene glycol-1,3 diester	0	0	0	100	100	15
39	Acetic acid, n-dodecyl ester	0	0	0	100	100	14
40	Acetic acid, beta'-ethoxy-beta-ethoxyethyl ester	0	0	0	100	93.33	15
41	Acetic acid, beta-ethoxyethyl ester	0	0	0	100	100	7
42	Acetic acid, ethylene diester	0	0	0	100	100	3
43	Acetic acid, ethylene glycol benzhydryl ether	0	0	2	100	100	11
44	Acetic acid, 2-ethyl-1,2-hexanediol diester	0	0	0	100	100	8
45	Acetic acid, 2-ethylhexyl ester	0	0	0	100	100	6
46	Acetic acid, 1-ethynylcyclohexyl ester	0	0	0	100	92.86	14
47	Acetic acid, eugenol ester	0	0	2	90.7	85.71	14
48	Acetic acid, furfural diester	0	0	0	89.58	77.78	9
49	Acetic acid, furfuryl ester	0	0	0	100	93.75	16
50	Acetic acid, glyceryl diester	0	0	0	97.92	100	9
51	Acetic acid, glyceryl triester	0	0	0	100	100	9
52	Acetic acid, guiacol ester	0	0	0	88.1	66.67	15
53	Acetic acid, n-heptyl ester	0	0	0	100	100	15
54	Acetic acid, 2-(2-(2-hydroxyethoxy)ethoxy) ethyl ester	0	0	0	97.83	100	11
55	Acetic acid, isopulegol ester	0	0	0	100	100	9
56	Acetic acid, linalyl ester	0	0	0	100	100	12
57	Acetic acid, beta-(2-p-menthanyl)thio ethyl ester	0	0	2	91.84	75	8
58	Acetic acid, mesityl phenyl carbinyl ester	0	0	0	100	100	6
59	Acetic acid, 4-methoxybenzyl ester	0	1	2	8.16	25	8
60	Acetic acid, methoxy triglycol ester	0	0	0	100	100	9
61	Acetic acid, methyl-iso-butyl-carbinyl ester	0	0	0	100	100	6
62	Acetic acid, methyl ethylene glycol ether ester	0	0	0	100	100	10
63	Acetic acid, 2-methyl-1,3-trimethylene glycol diester	0	0	0	100	100	13
64	Acetic acid, alpha-naphthyl carbinol ester	0	0	0	58.97	61.11	18
65	Acetic acid, octyl ester	0	0	0	100	100	14
66	Acetic acid, sec-octyl ester	0	0	0	100	100	10
67	Acetic acid, Phenyl ester	0	0	0	100	100	12
68	Acetic acid, beta-phenyl ethyl ester	0	0	0	95.56	91.67	12
69	Acetic acid, piperonyl ester	0	0	0	93.62	70	10
70	Acetic acid, o-propyl-p-cresol ester	0	0	0	100	100	10
71	Acetic acid, stearyl ester	0	0	0	100	100	12
72	Acetic acid, styralyl ester	0	0	2	100	100	10
73	Acetic acid, styrene glycol diester	0	0	0	74.51	66.67	6
74	Acetic acid, terpinyl ester	0	0	0	100	100	11
75	Acetic acid, 2,2'-thiodiethanol diester	1	0	2	72.55	0	6
76	Acetic acid, thymyl ester	0	0	0	100	100	7
77	Acetic acid, 2-(m-tolyl)cyclohexanol ester	0	0	0	100	100	12
78	Acetic acid, beta, beta, beta-trichloro-tert-butyl ester	0	0	2	100	100	9
79	Acetic acid, trimethylene diester	0	0	2	100	100	13
80	Acetic acid, undecylenyl ester	0	0	0	100	100	10
81	Acetoacetic acid, allyl ester	0	0	2	100	100	9
82	Acetoacetic acid, n-amyl ester	0	0	2	97.78	83.33	12
83	Acetoacetic acid, beta-chloroethyl ester	0	0	2	100	100	12
84	Acetoacetic acid, crotyl ester	0	0	2	100	100	12
85	Acetoacetic acid, diethylene glycol butyl ether ester	1	1	0	93.33	0	12
86	Acetoacetic acid, ethoxy-ethoxyethyl ester	0	0	0	97.78	100	12
87	Acetoacetic acid, ethyl ester	0	0	2	100	100	14
88	Acetoacetic acid, 2-ethyl hexyl ester	0	0	2	97.83	100	11
89	Acetoacetic acid, methyl ester	0	0	0	100	100	8
90	Acetoacetic acid, 3-methylcyclohexyl ester	0	1	0	11.36	15.38	13
91	2-Acetolactic acid, n-amyl ester	0	1	0	57.78	33.33	12
92	2-Acetolactic acid, iso-amyl ester	0	1	2	58.33	33.33	9
93	2-Acetolactic acid, butyl ester	0	0	0	93.88	62.5	8
94	2-Acetolactic acid, iso-butyl ester	0	1	0	90.48	93.33	15
95	2-Acetolactic acid, ethyl ester	0	0	0	100	100	15
96	2-Acetolactic acid, 2-ethylbutyl ester	0	0	0	27.27	7.69	13
97	2-Acetolactic acid, methyl ester	0	0	2	100	100	12
98	2-Acetolactic acid, n-propyl ester	0	0	0	100	100	13
99	Acetone cyanohydrin	0	0	0	100	100	7
100	Acetonedicarboxylic acid, dimethyl ester	0	0	2	97.67	100	14
101	Acetopyruvic acid, ethyl ester	0	0	0	100	90.91	11
102	2-Acetothienone	0	0	0	100	88.89	9
103	Acetoveratrone	0	1	2	75	55.56	9
104	Acetoxyacetic acid, sec-butyl ester	0	0	2	100	100	14
105	Acetoxyacetone	0	0	0	100	100	12
106	alpha-Acetoxy-iso-butyric acid, allyl ester	0	0	0	100	100	14
107	alpha-Acetoxy-iso-butyric acid, ethyl ester	0	0	2	100	100	14
108	alpha-Acetoxy-iso-butyric acid, beta-methallyl ester	0	0	0	100	100	11
109	alpha-Acetoxy-iso-butyric acid, methyl ester	0	0	0	100	93.33	15
110	2-Acetoxy-2-cyanobutane	0	0	0	100	100	13
111	N-(2-Acetoxyethyl)acetanilide	0	0	0	77.78	91.67	12
112	N-beta-Acetoxyethyl-3,6-endomethylene-1,2,3,6-tetrahydrophthalimide	0	0	2	86.96	54.55	11
113	3-Acetoxy-4-ethyloctanoic acid, allyl ester	0	0	0	100	100	9
114	3-Acetoxy-4-ethyl-4-octenoic acid, allyl ester	0	0	0	100	100	9
115	beta-Acetoxy-alpha-hydroxy-iso-butyric acid, cyclohexyl ester	1	1	0	100	100	11
116	2-Acetoxymethyl-2-methyl-5,5-pentamethylene-1,3-dioxolan-4-one	0	0	2	70.21	60	10
117	alpha-Acetoxypropionamide	0	0	2	100	100	5
118	alpha-Acetoxypropionic acid, o-allylphenyl ester	0	0	0	100	100	15
119	alpha-Acetoxypropionic acid, tert-amyl ester	0	0	2	100	100	8
120	alpha-Acetoxypropionic acid, p-tert-amylphenyl ester	0	0	0	100	100	12
121	alpha-Acetoxypropionic acid, alpha-butoxyethoxyethoxyethyl ester	0	0	0	100	100	7
122	alpha-Acetoxypropionic acid, tert-butyl ester	0	0	0	100	100	8
123	alpha-Acetoxypropionic acid, p-tert-butylphenyl ester	0	0	0	100	100	10
124	alpha-Acetoxypropionic acid, alpha-carbotetrahydrofurfuryloxyethyl ester	0	0	2	100	100	12
125	alpha-Acetoxypropionic acid, crotyl ester	0	0	0	100	100	11
126	alpha-Acetoxypropionic acid, p-cyclohexylphenyl ester	0	0	0	100	100	8
127	Acetoxypropionic acid, di-ethylene glycol ethyl ether ester	0	0	0	100	100	9
128	Acetoxypropionic acid, di-ethylene glycol methyl ether ester	0	0	0	100	91.67	12
129	alpha-Acetoxypropionic acid, ethoxyethyl ester	0	0	0	100	100	17
130	alpha-Acetoxypropionic acid, ethylene glycol diester	0	0	2	100	87.5	8
131	alpha-Acetoxypropionic acid, glycerol tri ester	0	0	0	100	100	9
132	alpha-Acetoxypropionic acid, methyl vinyl carbinyl ester	0	0	0	100	100	11
133	alpha-Acetoxypropionic acid, iso-propyl ester	0	0	0	100	100	11
134	N-beta-Acetoxypropyl-3,6-endomethylene-1,2,3,6-tetrahydrophtalimide	0	0	0	88.1	73.33	15
135	N-beta-Acetoxypropyl-1,2,3,6-tetrahydrophtalimide	0	0	0	82.93	81.25	16
136	Acetylacetone	0	0	0	100	100	13
137	o-Acetylbenzoic acid, methyl ester	1	1	0	95.56	100	12
138	Acetyl-n-butylaniline	1	1	0	100	100	16
139	Acetylcitric acid, tri-n-butyl ester	0	0	0	100	100	12
140	Acetylcitric acid, triethyl ester	0	0	0	100	100	10
141	1-Acetylcyclopropane-1-carboxylic acid, ethyl ester	0	0	0	100	100	6
142	Acetylglycolic acid, ethyl ester	0	0	0	100	100	9
143	Acetylmethylcarbinol	0	0	0	100	100	10
144	2-Acetyl-3-methylpentene-4-oic acid, ethyl ester	0	0	0	100	100	14
145	4-Acetylmorpholine	0	0	0	100	93.33	15
146	Acetyl neo-pentylmethyl ketone	0	0	0	100	100	9
147	gamma-Acetyl-gamma-iso-propenylpimelic acid, diethyl ester	0	0	0	100	100	11
148	gamma-Acetyl-gamma-iso-propenylpimelic acid, mono-ethyl ester	0	0	0	100	100	9
149	acetylricinoleic acid, butyl ester	0	0	0	100	100	10
150	acetylsalicylic acid, cyclohexyl ester	0	0	2	100	100	11
151	N-Acetyl-1,2,3,4-tetrahydroquinoline	1	1	0	100	100	12
152	N-Acetyl-1,2,3,4-tetrahydroisoquinoline	0	1	0	0	0	11
153	Aconitic acid, tri-iso-amyl ester	0	0	0	100	100	10
154	Aconitic acid, tributyl ester	0	0	0	100	100	12
155	Aconitic acid, triethyl ester	0	0	0	100	100	16
156	Acrylic acid, beta-bromo-iso-propyl ester	0	0	0	100	90.91	11
157	Acrylic acid, capryl ester	0	0	0	100	100	8
158	Acrylic acid, cyclohexyl ester	0	0	0	100	100	12
159	Acrylic acid, beta-dibutyl-aminoethyl ester	0	0	0	93.62	100	10
160	Acrylic acid, beta-(2-ethyl-hexoxy)-ethyl ester	0	0	0	100	100	12
161	Acrylic acid, 2-ethylhexyl ester	0	0	0	100	100	10
162	Acrylic acid, geranyl ester	0	0	0	100	100	10
163	Acrylic acid, 2-heptyl ester	0	0	0	100	100	13
164	Acrylic acid, lauryl ester	0	0	2	100	100	11
165	Acrylic acid, 1-menthyl ester	0	0	2	100	100	11
166	Acrylic acid, 2-methyl-7-ethyl-4-undecyl ester	0	0	2	100	100	15
167	Acrylic acid, 4-methyl-4-pentene-2-yl ester	0	0	2	100	100	12
168	Acrylic acid, 4-methyl-2-pentyl ester	0	0	0	100	100	11
169	alpha-Acryloxy-iso-butyric acid, methyl ester	0	0	0	100	94.74	19
170	alpha-Acryloxypropionic acid, butyl ester	0	0	2	100	100	8
171	Adipic acid, bis-(s-dichloroisopropyl) ester	0	0	2	100	100	15
172	Adipic acid, dicyclohexyl ester	0	0	0	100	100	10
173	Adipic acid, di-beta-ethoxyethyl ester	0	0	0	100	100	9
174	Adipic acid, di(methoxymethoxyethyl ester	0	0	0	100	100	16
175	Adipic acid, methyl hydrogen ester	0	0	0	97.83	81.82	11
176	Adipic acid, mono-iso-propyl ester	0	0	0	75.56	58.33	12
177	Adipic acid, ditetrahydrofurfuryl ester	0	0	2	100	94.44	18
178	Adipic acid, triethyleneglycol polyester	0	0	0	100	100	9
179	Adiponitrile	0	0	0	95.45	61.54	13
180	Allylacetic acid, n-butyl ester	0	0	0	100	100	12
181	Allyl benzyl ether	0	0	0	100	100	10
182	Allyl 3-bromo-4-xenyl ether	0	0	0	100	100	13
183	Allyl 4-tert-butyl-2-chlorophenyl ether	0	0	0	100	100	8
184	(2-Allylcyclohexylidene)acetonitrile	0	1	0	43.75	11.11	9
185	Allyl 4-cyclohexylphenyl ether	0	0	0	100	100	10
186	Allyl 5-ethyl-2-xenyl ether	0	0	0	100	100	13
187	N-Allylhexahydrophthalimide	0	1	0	6.82	0	13
188	Allyl p-methoxybenzyl ether	0	1	0	56	28.57	7
189	Allyl 2-methylbenzyl ether	0	0	2	100	100	8
190	N-Allyl-4-methylhexahydrophtalimide	1	1	2	100	100	15
191	N-Allyl-3-rnethyl-1,2,3,6-tetrahydrophtalimide	1	1	0	100	100	10
192	N-Allyl-4-methyl-1,2,3,6-tetrahydrophtalimide	1	1	2	100	100	12
193	Allylmalonic acid, diethy ester	0	0	2	100	100	12
194	p-Allyloxyphenylbromide	0	0	0	100	100	13
195	3-Allyl-2,4-pentanedione	0	0	0	100	100	12
196	Allyl phenyl ether	0	0	2	100	100	11
197	N-Allyl-1,2,3,6-tetrahydrophtalimide	1	1	2	100	100	11
198	m-Aminobenzoic acid, ethyl ester	1	1	0	100	85.71	7
199	m-Aminobenzoic acid, methyl ester	0	1	0	19.51	0	16
200	N-n-Amylacetanilide	1	1	0	97.96	100	8
201	N-iso-Amylacetanilide	1	1	0	100	100	9
202	2-(iso-Amyl)acetic acid, n-amyl ester	0	0	0	100	100	6
203	2-Amylacetoacetic acid, ethyl ester	0	0	0	97.78	100	12
204	n-Amyl alcohol	0	0	0	100	85.71	7
205	tert-Amylbenzene	0	0	0	100	100	11
206	iso-Amyl benzyl ether	0	0	2	100	100	10
207	N-Amyl butoxyacetamide (Indimide A)	1	1	0	100	80	10
208	2(4-tert-Amyl-2-chlorophenoxy) ethanol	0	0	0	79.07	78.57	14
209	2-(4-tert-Amyl-2, 6-dichlorophenoxy) ethanol	0	0	0	95.45	84.62	13
210	iso-Amyl thylmalonic acid, diethyl ester	0	0	0	100	100	15
211	5-tert-Amylfuroic acid, n-propyl ester	0	1	0	86.36	69.23	13
212	(1-Amylhexylidene) cyanoacetic acid, ethyl ester	0	0	0	100	100	6
213	2-Amyl-3-hydroxybutyric acid, ethyl ester	0	0	0	46.51	28.57	14
214	N-Amyl lepidone	0	0	0	97.78	100	12
215	tert-Amylmercaptoacetic acid, hydroabietyl ester	0	0	2	100	100	12
216	N-Amyl-4-methylhexahydrophthalimide	0	1	0	41.67	0	9
217	1-Amyl-2-methyl-5-oxo-2-pyrroline-3-carboxylic acid,ethyl ester	0	0	0	68.09	30	10
218	N-Amyl-4-methyl-1,2,3,6-tetrahydrophthalimide	0	0	0	42.31	20	5
219	Amyl beta-naphthyl ether	0	0	0	100	100	15
220	o-n-Amyloxybenzaldehyde	0	0	0	37.5	33.33	9
221	o-iso-Amyloxybenzyl alcohol	0	1	2	2.04	0	8
222	1-n-Amyloxyindane	0	0	0	100	90	10
223	1-(o-Amylphenoxy)-2,3-epoxypropane	0	0	0	96	100	7
224	3-p-tert-Amylphenoxy-1,2-propane oxide	0	0	0	97.5	82.35	17
225	p-tert-Amylphenyl n-amyl ether	0	0	0	100	100	15
226	Amyl phenyl ether	0	0	2	100	100	17
227	p-tert-Amylphenyl methyl ether	0	0	2	100	100	14
228	N-n-Amylpropionanilide	1	0	0	87.5	33.33	9
229	N-(n-Amyl) succinimide	1	1	0	100	50	8
230	1-Amyl-1,4,5,6-tetrahydro-2-methyl-6-oxo-nicotinic acid,methyl ester	0	0	0	83.72	64.29	14
231	N-Amyl-1,2,3,6-tetrahydrophthalimide	0	1	0	34.04	10	10
232	N-Amyl-p-toluenesulfonamide	0	0	0	100	100	16
233	Anisaldehyde diethyl acetal	0	0	2	93.33	91.67	12
234	Anisic acid, n-amyl ester	0	0	0	100	100	13
235	Anisic acid, ethyl ester	0	1	0	25	0	9
236	Anisic acid, iso-propyl ester	1	1	0	98.04	66.67	6
237	Anisole	0	0	2	100	100	13
238	Anthranilic acid, iso-amyl ester	0	0	0	93.02	92.86	14
239	Anthranilic acid, cyclohexyl ester	0	0	0	98.11	100	4
240	Anthranilic acid, ethyl ester	1	1	2	97.96	100	8
241	Anthranilic acid, n-hexyl ester	0	0	0	100	100	13
242	Anthranilic acid, methyl ester	1	1	0	95.92	50	8
243	Anthranilic acid, n-propyl ester	1	1	0	100	90	10
244	Anthranilic acid, iso-propyl ester	1	1	0	97.96	87.5	8
245	Azelaic acid, diamyl ester	0	0	2	100	100	14
246	Azelaic acid, di-2-butoxyethyl ester	0	0	0	100	100	11
247	Azelaic acid, dibutyl ester	0	0	0	100	100	8
248	Azelaic acid, di-iso-butyl ester	0	0	0	100	100	14
249	Azelaic acid, diethyl ester	0	0	0	100	100	9
250	Azelaic acid, di-(2-ethylhexyl) ester	0	0	0	100	100	7
251	Azelaic acid, dioctyl ester	0	0	0	100	100	10
252	Azelaic acid, di-iso-propyl ester	0	0	0	100	100	9
253	Benzaldehyde, di-n-butyrate	0	0	0	100	100	15
254	Benzaldehyde dipropionate	0	0	0	97.78	100	12
255	Benzaldehyde 2-nitro-2-ethyl- 1,3-propanediol acetal	0	0	0	100	83.33	12
256	delta-Benzallevulinic acid, n-propyl ester	0	0	0	100	100	10
257	Benzal neopentyl methyl ketone	0	0	2	100	80	5
258	Benzene	0	0	0	100	93.33	15
259	Benzenesulfonic acid, p-chlorophenyl ester	0	0	0	100	100	10
260	Benzenesulfonic acid, phenyl ester	0	0	0	100	100	15
261	Benzhydryl iso-amyl ether	0	0	2	100	100	11
262	Benzhydryl n-amyl thioether	0	0	0	100	100	9
263	Benzhydryl ethyl ethylene glycol diether	0	0	0	100	100	10
264	Benzhydryl 2-ethylhexyl ether	0	0	0	100	100	10
265	Benzhydryl methyl ether	0	0	0	100	93.33	15
266	Benzilic acid, ethyl ester	0	0	0	92.31	80	5
267	1,4-Benzodioxan	0	0	0	100	100	11
268	Benzoic acid, acetonyl ester	0	1	0	28.89	8.33	12
269	Benzoic acid, allyl ester	0	0	2	95.56	83.33	12
270	Benzoic acid, o-allyl-p-cresol ester	0	0	0	100	100	12
271	Benzoic acid, amyl ester	0	0	0	88.1	66.67	15
272	Benzoic acid, iso-amyl ester	0	0	0	89.58	77.78	9
273	Benzoic acid, tert-amyl ester	0	0	2	100	93.33	15
274	Benzoic acid, iso-butyl ester	0	0	0	97.5	88.24	17
275	Benzoic acid, 2-chlorophenyl ester	0	0	0	100	100	10
276	Benzoic acid, cyclopentyl ester	0	0	0	50	15.38	13
277	Benzoic acid, n-decyl ester	0	0	0	100	100	9
278	Benzoic acid, diethyleneglycol diester	0	0	0	100	100	13
279	Benzoic acid, diethylene glycol monoester	0	0	2	75	55.56	9
280	Benzoic acid, 3,3-dimethyl-5-methyl cyclohexyl ester	0	0	0	100	100	10
281	Benzoic acid, 2,5-endomethano-1,2,5,6-tetrahydrobenzyl ester	0	0	0	100	100	9
282	Benzoic acid, ethyl ester	0	0	0	100	100	13
283	Benzoic acid, 2-ethylhexyl ester	0	0	0	100	93.33	15
284	Benzoic acid, ethylphenyl carbinyl ester	0	0	0	100	100	8
285	Benzoic acid, 1-ethynylcyclohexyl ester	0	0	0	100	100	8
286	Benzoic acid, n-heptyl ester	0	0	0	100	93.33	15
287	Benzoic acid, 2-heptyl ester	0	0	0	97.87	100	10
288	Benzoic acid, 2-hydroxypropyl ester	0	1	0	1.96	0	6
289	Benzoic acid, isoeugenyl ester	0	0	0	100	100	13
290	Benzoic acid, alpha-methylbenzyl ester	0	0	0	100	100	12
291	Benzoic acid, 3-methylbenzyl ester	0	0	2	100	100	12
292	Benzoic acid, 2-methylpentanol-1 ester	0	0	0	97.87	90	10
293	Benzoic acid, 4-methyl-2-pentyl ester	0	0	0	97.96	100	8
294	Benzoic acid, 1-naphthylmethyl ester	0	0	0	100	100	15
295	Benzoic acid, pentandiol-1,5 diester	0	0	0	100	100	13
296	Benzoic acid, neo-pentyl ester	0	0	0	98	85.71	7
297	Benzoic acid, 2-phenylcyclohexyl ester	0	0	0	100	100	11
298	Benzoic acid, 2-(1-phenylethoxy)-ethyl ester	0	0	0	100	100	7
299	Benzoic acid, phenylethyl ester	0	0	0	100	100	12
300	Benzoic acid, 1,3-propanediol monoester	1	1	0	100	100	18
301	Benzoic acid, propyl ester	0	0	0	97.87	90	10
302	Benzoic acid, iso-propyl ester	0	0	0	100	100	8
303	Benzoic acid, n-propylphenylcarbinyl ester	0	0	0	100	100	14
304	Benzoic acid, beta-trichloro-tert-butyl ester	0	0	2	100	100	10
305	2-(2-Benzothiazylthio)-2'-chlorodiethyl ether	0	0	0	92	85.71	7
306	Benzoxazole	0	0	0	71.11	25	12
307	alpha-Benzoyl-beta-ethoxyacrylic acid, ethyl ester	0	0	0	100	100	6
308	Benzoylformic acid, ethyl ester	1	1	0	97.87	70	10
309	Benzoyl glycolic acid, 2-butoxyethyl ester	0	0	0	97.92	100	9
310	Benzoyl glycolic acid, butyl ester	0	0	0	89.58	88.89	9
311	Benzoyl-alpha-hydroxy-isobutyric acid, ethyl ester	0	0	0	88.64	46.15	13
312	alpha-Benzoylvaleric acid, ethyl ester	0	0	0	100	100	15
313	delta-Benzoylvaleric acid, iso-propyl ester	0	0	0	100	100	14
314	alpha-Benzoylvaleronitrile	0	0	0	95.24	100	15
315	Benzyl carbomethoxymethyl sulfone	0	0	2	83.72	78.57	14
316	Benzyl carbopropoxymethyl sulfone	0	0	0	94.12	83.33	6
317	Benzyl cyanide	0	0	0	54.17	55.56	9
318	Benzylcyanoacetic acid, ethyl ester	0	0	0	92.86	86.67	15
319	Benzyl ethylene glycol monoether	1	1	0	100	90	10
320	Benzyl ethyl ether	0	0	2	100	100	18
321	Benzyl 2-ethylphenyl ether	0	0	0	100	100	11
322	Benzyl eugenyl ether	0	0	0	100	100	11
323	Benzyl glyceryl ether	0	0	0	51.06	50	10
324	N-Benzylglycine, butyl ester	1	1	2	95.83	55.56	9
325	Benzylidene malonic acid, diallyl ester	0	0	0	100	100	12
326	Benzylmalonic acid, diethyl ester	0	0	2	100	100	17
327	Benzyl mesityl ketone	0	0	0	100	100	10
328	2-Benzyloxybenzoic acid, ethoxyethyl ester	0	0	2	100	100	12
329	2-Benzyloxybenzoic acid, ethyl ester	0	0	0	100	100	12
330	2-Benzyloxy-isobutyric acid, ethyl ester	0	1	0	46	0	7
331	N-Benzyloxypropylphthalimide	0	0	0	100	100	9
332	alpha-Benzylpelargonic acid, methyl ester	0	0	0	100	100	13
333	Benzyl phenyl ethylene glycol ether	0	0	0	100	100	12
334	2-Benzylpyridine	1	1	0	95.74	80	10
335	o-Benzylsalicylic acid, methyl ester	0	0	2	100	100	10
336	Benzyl thymyl ether	0	0	0	100	100	10
337	Bicyclo-(2,2,1)heptene-2,3-dicarboxylic acid, diallyl ester	0	0	0	100	100	13
338	Bicyclo-(2,2,1)heptene-2,3-dicarboxylic acid, dibenzyl ester	0	0	0	100	100	5
339	Bicyclo-(2,2,1)heptene-2,3-dicarboxylic acid, di-sec-butyl ester	0	0	0	100	100	8
340	Bicyclo-(2,2,1)heptene-2,3-dicarboxylic acid, di-beta chloroethyl ester	0	0	2	97.83	100	11
341	Bicyclo-(2,2,1)heptene-2,3-dicarboxylic acid, diethyl ester	1	1	2	90	28.57	7
342	cis-Bicyclo-(2,2,1)heptene-2,3-dicarboxylic acid, dimethyl ester	1	1	0	98	71.43	7
343	Bicyclo-(2,2,1)heptene-2,3-dicarboxylic acid, di-iso-propyl ester	0	0	2	95.24	100	15
344	Bicyclo-(2,2,1)heptene-2,3-dicarboxylic acid, ethyl-n-propyl ester	0	0	0	93.62	90	10
345	Bicyclo-(2,2,1)heptene-2,3-dicarboxylic acid, ethyl-iso-propyl ester	0	0	0	95.65	81.82	11
346	Bicyclo-(2,2,1)heptene-2,3-dicarboxylic acid, methyl ethyl ester	0	1	0	34.78	18.18	11
347	N-Bis (beta-acetoxyethyl)-alpha-acetoxypropionamide	0	0	2	95.65	81.82	11
348	2,3-Bis-(iso-butoxymethyl)naphthalene	0	0	0	100	100	9
349	Bis(1-methyl-4-ethyloctyl)carbodiimide	0	0	0	100	100	17
350	Bornyl phenyl ether	0	0	0	100	100	13
351	o-Bromoanisole	0	0	0	100	100	18
352	3-Bromobiphenyl	0	0	0	100	100	9
353	beta-Bromo-4-tert-butyl-phenetole	0	0	0	100	100	11
354	2-Bromocyclohexanoic acid, ethyl ester	0	0	2	100	95.24	21
355	2-Bromo-4-cyclohexyltoluene	0	0	0	100	87.5	8
356	2-Bromo-2-ethylhexoic acid, methyl ester	0	0	0	100	100	12
357	2-(2-Bromo-4-ethylphenoxy)ethanol	0	0	0	56	42.86	7
358	1-Bromo-4-methoxynaphthalene	0	0	0	100	100	7
359	2-(4-Bromo-2-methylphenoxy)-2'-chlorodiethyl ether	0	0	0	100	100	9
360	1-Bromonaphthalene	0	0	0	100	100	14
361	alpha-Bromo orthopelargonic acid, trimethyl ester	0	0	2	100	100	9
362	alpha-Bromoorthovaleric acid, trimethyl ester	0	0	0	100	88.89	9
363	beta-Bromophenetole	0	0	0	100	100	6
364	o-Bromophenetole	0	0	0	100	100	8
365	2-(4-Bromophenyl) ethanol	1	1	0	100	88.89	18
366	p-Bromophenylmethyl carbinol	0	1	0	32	28.57	7
367	1-(p-Bromophenyl)-1-tridecene	0	0	0	100	100	11
368	beta-bromopropionic acid, n-butyl ester	0	0	0	100	100	11
369	3-Bromo-2,4,6-trimethyl acetophenone	0	0	0	100	100	13
370	delta-Bromovaleric acid	0	0	0	95.56	50	12
371	4-Bromo-o-xylene	0	0	0	100	100	11
372	Butanal 2-nitro-2-ethyl-1,3-propanediol, acetal	1	1	2	95.56	75	12
373	1,2-Butanediol	0	0	0	100	100	12
374	1-Butene-3,4-diol	0	0	2	100	100	7
375	2-Butene-1,4-diol	0	0	0	100	100	10
376	(1-Butenyl)butylmalonic acid, diethyl ester	0	0	0	100	100	13
377	(1-Butenyl)ethylmalonic acid, diethyl ester	0	0	0	100	100	11
378	(1-iso-Butenyl)ethylmalonic acid, diethyl ester	0	0	2	100	100	7
379	2-iso-Butenyl-2-methyl-1,3-dioxolane-4,5-dicarboxylic acid, dimethyl ester	0	0	0	97.87	90	10
380	(1-Butenyl)propylmalonic acid, diethyl ester	0	0	0	100	100	13
381	Butoxyacetic acid, n-butyl ester	0	0	0	100	100	12
382	o-n-Butoxybenzaldehyde	0	1	0	25.53	0	10
383	p-Butoxybenzaldehyde	1	1	0	87.76	75	8
384	p-iso-Butoxybenzaldehyde	0	1	0	22.22	0	12
385	p-iso-Butoxybenzyl alcohol	0	1	2	0	0	16
386	p-sec-Butoxybenzyl alcohol	1	1	0	100	100	14
387	p-Butoxycinnamic acid, 2-ethyl-n- butyl ester	0	0	0	100	100	12
388	p-Butoxycinnamic acid, 2-ethyl-n-hexyl ester	0	0	0	100	100	7
389	3-Butoxy-2-cyclohexene-1-one	0	1	2	77.5	41.18	17
390	beta-Butoxyethoxyacetylcarbamic acid, butyl ester	1	1	0	100	46.15	13
391	N-( n-Butoxyethoxyethoxypropyl)phtalimide	0	0	2	100	88.89	9
392	1-n-Butoxy-2-hydroxyindane	0	0	0	25	23.53	17
393	p-Butoxyphenethyl alcohol	0	1	0	4.17	22.22	9
394	p-iso-Butoxyphenethyl alcohol	0	1	0	4.35	0	11
395	p-sec-Butoxyphenethyl alcohol	0	1	0	4	0	7
396	p-Butoxyphenylbromide	0	0	2	100	100	16
397	p-sec-Butoxyphenylbromide	0	0	0	100	100	8
398	beta-n-Butoxypropionic acid, n-butyl ester	0	0	0	97.83	100	11
399	beta-sec-butoxypropionic acid, sec-butyl ester	0	0	0	100	100	15
400	beta-n-Butoxypropionic acid,methyl ester	0	0	0	100	100	14
401	3-Butoxypropionitrile	0	0	0	92.68	100	16
402	Butoxysuccinlc acid, dibutyl ester	0	0	0	100	100	8
403	2-butylacetoacetic acid, ethyl ester	0	0	0	100	100	9
404	N-Butyl-N-(2-acetoxyethyl) acetamide	0	1	0	0	0	9
405	n-Butyl alcohol	0	0	0	100	91.67	12
406	iso-Butyl alcohol	0	0	2	100	100	10
407	tert-butyl alcohol	0	0	0	100	100	13
408	N-Butylaminoacetic acid, lauryl ester	0	0	0	100	100	10
409	N-Butylbenzenesulfonamide	0	1	2	100	90.91	11
410	iso-Butyl benzyl ether	0	0	2	100	100	14
411	iso-Butyl benzyl ketone	0	0	0	69.57	36.36	11
412	n-Butyl 2,3-butylene glycol mono ether	0	0	0	91.3	100	11
413	2-(4-tert-Butyl-2-chlorophenoxy)-2'chlorodiethyl ether	0	0	0	100	100	13
414	4 -tert-Butyl-2-chlorophenyl 2-chloroallyl ether	0	0	0	100	100	7
415	4-tert-Butyl-2-chlorophenyl 2-chloroethyl ether	0	0	0	100	100	13
416	4-tert-Butyl-2-chlorophenyl 3-chloro-2-methylpropyl ether	0	0	0	100	100	7
417	N-n-Butylcitrazinic acid, n-butyl ester	0	0	2	100	100	6
418	N-n-Butylcrotonanilide	0	0	0	64.86	45	20
419	Butylcrotylmalonic acid, diethyl ester	0	0	0	100	100	11
420	N-(n-Butyl )-6-cyclohexyl-2-hexenamide	0	0	0	89.8	75	8
421	n-Butyl-3,5-dichloro-2-xenyl ether	0	0	0	100	100	12
422	1,3-Butyleneglycol	0	0	0	100	100	20
423	levo-2,3-Butylene glycol	0	0	2	100	100	12
424	n-Butyl ethylmalonic acid, diethyl ester	0	0	0	100	100	14
425	N-n-ButyIformanilide	1	1	2	100	100	12
426	N-n-Butyl hexahydrophthalimide	1	1	2	100	100	17
427	N-iso-Butylhexahydrophthalimide	1	1	0	100	100	13
428	N-sec-Butylhexahydrophthalimide	1	1	0	100	100	13
429	alpha-n-Butyl-beta -hydroxy-beta-tetrahydrofurylpropionic acid, ethyl ester	0	1	2	22.22	16.67	12
430	N-Butyl imide of 1,2-dicarboxy-3,6-endomethylene-4 cyclohexene	0	1	2	36.96	9.09	11
431	n-Butylmalonic acid, diethyl ester	0	0	0	100	100	13
432	iso-Butylmalonic acid, diethyl ester	0	0	0	100	100	12
433	tert-Butylmalonic acid, diethyl ester	0	0	0	100	100	6
434	tert-Butylmercaptoacetic acid, hydroabietyl ester	0	0	0	100	100	12
435	(1-iso-Butyl-3-methylbutylidene)cyanoacetic acid ethyl ester	0	0	0	100	94.12	17
436	2-iso-Butyl-2-methyl-1,3-dioxolane-4,5-dicarboxylic acid, dimethyl ester	0	0	0	93.48	90.91	11
437	N-iso-Butyl-4-methylhexahydrophthalimide	1	1	0	100	92.86	14
438	N-iso-Butylphenethoxyacetamide	1	1	0	91.67	88.89	9
439	p-iso-Butylphenethyl alcohol	0	1	2	2.17	9.09	11
440	2-(4-tert-Butylphenoxy)-2'-chlorodiethyl ether	0	0	0	100	100	10
441	2-(4-tert-Butylphenoxy)-2'-(2-chloroethoxy)diethyl ether	0	0	0	100	100	12
442	2-(4-sec-Butylphenoxy)ethanol	1	1	2	100	100	10
443	2-(2-(4-sec-Butylphenoxy)ethoxy)ethanol	0	0	0	53.33	58.33	12
444	2-(2-(4-tert-Butylphenoxy)ethoxy)ethanol	0	0	0	40.82	12.5	8
445	2-(2-(2-(4-tert-Butylphenoxy)ethoxy)ethoxy)ethanol	0	0	0	100	81.82	11
446	N-Butyl-N-phenylcarbamic acid, butyl ester	0	0	0	100	100	8
447	N-Butyl-N-phenylcarbanic acid, ethyl ester	0	0	0	97.73	100	13
448	4-tert-Butyl phenyl 2-chloro-allyl ether	0	0	0	100	100	7
449	4-tert-Butylphenyl 3-chloro-2-methyl-propyl ether	0	0	2	100	100	16
450	N-(n-Butyl)-N-phenyl-gamma-cyclohexylbutyramide	0	0	0	100	100	9
451	4-tert-Butylphenyl 2-methallyl ether	0	0	0	100	100	10
452	4-tert-Butylphenyl vinyl ether	0	0	0	100	100	10
453	N-sec-Butylphthalimide	1	1	2	100	88.89	9
454	N-n-Butylpropionanilide	1	1	0	97.37	100	19
455	N-Butyl-N-(2-propionoxy ethyl) propionamide	1	1	0	100	100	19
456	n-Butyl-iso-propylcyanoacetic acid ethyl ester	0	0	0	100	100	14
457	N-iso-Butylricinoleamide	0	0	0	100	100	8
458	Butyl succinyl glycolic acid, butyl ester	0	0	0	100	85.71	14
459	Butyl succinyl glycolic acid, dodecyl ester	0	0	0	100	100	12
460	Butyl succinyl glycolic acid, octyl ester	0	0	0	100	100	12
461	1-Butyl-1,4,5,6-tetrahydro-2-methyl-6-oxo-nicotinic acid, methyl ester	0	0	0	60.47	57.14	14
462	1-n-Butyl-1,2,3,4-tetrahydro-2-naphtol	0	0	0	39.13	18.18	11
463	N-Butyl-1,2,3,6-tetrahydrophthalimide	1	1	2	100	100	9
464	N-iso-Butyl-1,2,3,6-tetrahydrophthalimide	1	1	0	100	100	12
465	N-sec-Butyl-1,2,3,6-tetrahydrophthalimide	1	1	0	100	100	9
466	2-iso-Butyl-2,4,4,6-tetramethyl-m-dioxane	0	0	0	100	100	12
467	Butyl p-tolyl ether	0	0	2	100	100	11
468	N-iso-Butyl undecylenamide	0	1	0	89.36	80	10
469	2-(5-tert-Butyl-2-xenoxy) ethanol	0	0	2	100	100	13
470	n-Butyl 2-xenyl ether	0	0	0	100	100	11
471	n-Butyl 3-xenyl ether	0	0	0	100	100	13
472	5-tert-Butyl-2-xenyl ethyl ether	0	0	0	100	100	6
473	n-Butyraldehyde glyceryl acetal	0	0	0	100	88.89	9
474	Butyraldehyde 2-nitro-2-methyl-1,3propanediol acetal	1	1	0	98.04	100	6
475	Butyraldehyde oxime	0	0	0	100	100	6
476	iso-Butyraldehyde oxime	0	0	0	100	100	11
477	n-Butyric acid, n-amyl ester	0	0	0	100	100	14
478	Butyric acid, iso-amyl ester	0	0	0	100	100	7
479	n-Butyric acid, tert-amyl ester	0	0	0	100	100	9
480	iso-Butyric acid, n-amyl ester	0	0	0	100	100	8
481	iso-Butyric acid, benzyl ester	0	1	2	89.13	72.73	11
482	Butyric acid, 1,4-butanediol diester	0	0	2	100	100	8
483	iso-Butyric acid, 1,4-butane-diol diester	0	0	2	100	100	9
484	n-Butyric acid, n-butyl ester	0	0	0	100	100	7
485	n-Butyric acid, tert-butyl ester	0	0	0	100	100	9
486	iso-Butyric acid, iso-butyl ester	0	0	0	100	100	11
487	Butyric acid, 2-(4-tert-butyl-phenoxy) ethyl ester	0	0	0	100	100	8
488	iso-Butyric acid, 2-(4-tert-butylphenoxy) ethyl ester	0	0	0	100	100	7
489	Butyric acid, 3-chloro-2-methylpropyl ester	0	0	2	100	100	14
490	Butyric acid, cinnamyl ester	0	1	0	44.68	40	10
491	Butyric acid, 1,2-cyclohexane-diol diester	0	0	2	96.08	83.33	6
492	Butyric acid, 1,3-cyclohexane-diol monoester	1	1	0	100	100	15
493	iso-Butyric acid, 1,4-cyclo-hexanediol diester	0	0	0	95.56	83.33	12
494	Butyric acid, 2-cyclohexanonyl ester	1	1	0	97.73	69.23	13
495	n-Butyric acid, cyclohexyl ester	0	0	2	100	100	8
496	iso-Butyric acid, cyclohexyl ester	0	0	2	100	100	17
497	Butyric acid, 4-cyclohexyl-cyclohexyl ester	0	0	0	100	100	7
498	Butyric acid, diethylene glycol diester	0	0	0	100	100	12
499	iso-Butyric acid, ethyl ester	0	0	0	100	100	12
500	iso-Butyric acid, 2-ethyl-2-hexenal oxime ester	0	0	2	95.45	76.92	13
501	n-Butyric acid, 2-ethyl-3-hydroxyhexyl ester	1	0	0	88.46	0	5
502	Butyric acid, glyceryl triester	0	0	2	100	100	15
503	Butyric acid, glycol diester	0	0	0	95.45	84.62	13
504	n-Butyric acid, sec-hexyl ester	0	0	2	100	100	14
505	Butyric acid, beta-hydroxyethyl ester	0	0	2	100	100	8
506	iso-Butyric acid, 2-hydroxyethyl ester	0	0	0	100	100	9
507	n-Butyric acid, lauryl ester	0	0	0	100	100	7
508	iso-Butyric acid, lauryl ester	0	0	2	100	100	10
509	n-Butyric acid, methyl ester	0	0	0	100	100	14
510	Butyric acid, methyl-gamma-2-tetralyl ester	0	0	0	100	100	17
511	Butyric acid, 2-nitro-2-methyl-1,3-propanediol diester	0	0	0	100	100	14
512	Butyric acid, 2-phenoxyethyl ester	0	0	0	75	23.08	13
513	Butyric acid, phenyl ester	0	0	0	93.75	100	9
514	iso-Butyric acid, phenyl ester	0	0	2	100	87.5	8
515	Butyric acid, 1-phenylethyl ester	0	0	0	81.4	78.57	14
516	n-Butyric acid, 3-phenylpropyl ester	1	1	0	79.63	100	3
517	Butyric acid, piperonyl ester	0	0	2	95.92	75	8
518	iso-Butyric acid, n-propyl ester	0	0	0	100	100	7
519	n-Butyric acid, resorcinol diester	0	0	0	100	100	8
520	n-Butyric acid, 1,2,3,4-tetra-hydro-2-naphthyl ester	1	1	0	64.44	33.33	12
521	Butyric acid, triethyleneglycol diester	0	0	0	100	100	9
522	iso-Butyric acid, tri ethylene glycol diester	0	0	2	100	100	7
523	Butyric acid, xylitol pentaester	0	0	2	100	100	14
524	Butyroin	0	0	0	69.23	61.11	18
525	gamma-Butyrolactone	0	0	0	100	100	14
526	1-n-Butyro-2-naphthol	0	0	0	100	100	12
527	iso-Butyrophenone	0	0	0	97.67	100	14
528	1-Butyroxycyclohexane-carboxylic acid, propyl ester	0	0	0	100	100	11
529	N-beta-Butyroxyethyl-1,2,3,6-tetrahydrophthalimide	0	0	0	87.23	80	10
530	alpha-n-Butyroxypropionic acid, n-butyl ester	0	0	0	100	100	5
531	n-Butyroxypropionic acid, tetrahydrofurfuryl ester	0	0	0	77.78	66.67	12
532	alpha-Butyrylbutyric acid. ethyl ester	0	0	0	100	100	10
533	n-Butyrylmesitylene	0	0	0	100	100	11
534	gamma-Cadinene	0	0	0	100	100	15
535	d-Camphoric acid, diethyl ester	0	0	0	97.67	100	14
536	Capraldehyde diethyl acetal	0	0	2	100	100	12
537	Capraldehyde glyceryl acetal	0	0	0	51.11	33.33	12
538	n-Capric acid	1	1	0	100	66.67	12
539	Capric acid, cyclohexyl ester	0	0	2	100	100	10
540	Capric acid, ethyl ester	0	0	0	100	100	9
541	iso-Caproic acid	0	0	2	100	75	8
542	Caproic acid, allyl ester	0	0	0	100	100	13
543	Caproic acid, n-amyl ester	0	0	2	100	100	14
544	n-Caproic acid, iso-amyl ester	0	0	0	100	100	10
545	Caproic acid, n-butyl ester	0	0	0	100	100	13
546	n-Caproic acid, cinnamyl ester	0	0	0	100	100	12
547	Caproic acid, p,p'-dichloro-benzhydryl ester	0	0	0	100	100	13
548	n-Caproic acid, guaiacol ester	0	0	2	100	100	11
549	Caproic acid, 2-heptyl ester	0	0	0	100	100	14
550	n-Caproic acid, n-hexyl ester	0	0	0	100	100	21
551	n-Caproic acid, 2-hydroxyethyl ester	1	1	0	97.87	60	10
552	Caproic acid, 3-hydroxypropyl ester	1	1	0	97.92	100	9
553	n-Caproic acid, n-octyl ester	0	0	0	100	100	8
554	Caproic acid, 1,5-pentandiol diester	0	0	0	100	100	12
555	n-Caproic acid, 2-phenoxyethyl ester	0	0	0	100	93.33	15
556	Caproic acid, 1,2-propanediol diester	0	0	0	100	100	10
557	Caproic acid, n-propyl ester	0	0	0	100	100	11
558	Caproic acid, iso-propyl ester	0	0	0	100	100	9
559	n-Caproic acid, tetrahydrofurfuryl ester	1	1	2	79.17	44.44	9
560	n-Caproic acid, 2,2'-thiodiethanol diester	0	0	0	100	100	12
561	Caproin (or 6-hydroxy-,7-dodecanone)	1	1	0	96.08	100	6
562	alpha-Caproxyacetophenone	0	0	0	95.24	93.33	15
563	alpha-Caproylcaproic acid, ethyl ester	0	0	0	100	100	11
564	Caprylic acid, methyl ester	0	0	0	100	100	8
565	Caprylic anhydride	1	0	0	31.25	0	9
566	2-Carbobenzoxymethyl-2-methyl-1,3-dioxolane	0	0	0	92	71.43	7
567	gamma-Carboethoxy-gamma-cyano-pimelic acid, diethyl ester	0	0	0	100	100	8
568	3-(1'-Carboethoxyhexoxy)phenol	0	0	0	100	100	10
569	alpha-Carboethoxy-alpha'-methylglutaric acid, diethyl ester	0	0	0	100	100	9
570	2-Carboethoxymethyl-2-methyl-1, 3-dioxolane	0	0	0	100	100	7
571	N-Carboethoxymorpholine	0	0	0	100	84.21	19
572	3-Carboethoxypentandiol-2,4	0	1	0	81.58	78.95	19
573	alpha-Carboethoxy-beta-phenyl glutaric acid, diethyl ester	0	0	0	100	100	11
574	alpha-Carboethoxy-beta-phenyl-heptanoic acid, ethyl ester	0	0	0	100	100	15
575	2-Carboethoxytetralone-1	0	0	0	94	57.14	7
576	2-Carbomethoxymethyl-2-methyl-5-phenyl-1 3-dioxolan-4-one	0	0	0	100	91.67	12
577	3-Carbomethoxypropane-1,1-dicarboxylic acid, diethyl ester	0	0	0	97.96	87.5	8
578	Carbonic acid, allyl alpha-carboallyloxyethyl ester	0	0	0	100	100	9
579	Carbonic acid, n-amyl alpha-carbethoxymethyl ester	0	0	0	100	90	10
580	Carbonic acid, n-butyl alpha-carbomethoxyethyl ester	0	0	0	100	100	8
581	Carbonic acid, 2-(3-carbethoxy)octyl ethyl ester	0	0	0	100	100	15
582	Carbonic acid, cinnamyl ethyl ester	0	0	2	100	100	8
583	Carbonic acid, di-n-amyl ester	0	0	0	97.87	70	10
584	Carbonic acid, di-iso-amyl ester	0	0	0	97.67	85.71	14
585	Carbonic acid, dibenzyl ester	0	0	0	100	100	11
586	Carbonic acid, 3,3'-dichloro-dipropyl ester	0	0	0	97.96	75	8
587	Carbonic acid, didecyl ester	0	0	0	100	100	10
588	Carbonic acid, didodecyl ester	0	0	0	100	100	13
589	Carbonic acid, di-2-ethylhexyl ester	0	0	0	100	100	12
590	Carbonic acid, dimethallyl ester	0	0	0	95.83	77.78	9
591	Carbonic acid, ethyl 4-tert-butyl-2-chlorophenyl ester	0	0	0	100	100	11
592	Carbonic acid, ethyl alpha-carboallyloxyethyl ester	0	0	0	100	100	11
593	Carbonic acid, ethyl alpha-carbobutoxyethyl ester	0	0	0	100	100	11
594	Carbonic acid, ethyl methallyl ester	0	0	0	100	100	9
595	Carbonic acid, p-methoxybenzyl ethyl ester	0	0	0	100	100	11
596	Carbonic acid, methyl alpha-carbethoxy ethyl ester	0	0	0	100	100	12
597	Carbonic acid, methyl alpha-carbomethoxyethyl ester	0	0	2	100	100	13
598	Carbonic acid, 4-methyl-2-chlorophenyl ethyl ester	0	0	2	97.83	100	11
599	Carbonic acid, methyl heptine ester (Folione)	0	0	0	100	100	14
600	Carbonic acid, 2-phenylcyclohexyl ethyl ester	0	0	0	100	100	11
601	Carbonic acid, 3-phenylpropyl ethyl ester	0	0	0	100	100	11
602	Carbonic acid, n-propyl alpha-carbomethoxyethyl ester	0	0	2	100	100	9
603	Carbonic acid, p-tolyl amyl ester	0	0	2	100	100	12
604	Carbonic acid, p-tolyl butyl ester	0	0	2	100	100	15
605	Carbonic acid, p-tolyl iso-butyl ester	0	0	2	100	100	14
606	Carbonic acid, p-tolyl ethyl ester	0	0	2	93.88	62.5	8
607	2-(beta-Carboxyethyl)-2-ethyl-hexanal	1	1	0	97.83	63.64	11
608	alpha-Carboxy-beta-methylglutaric acid, triethyl ester	0	0	0	100	100	12
609	2-Carboxyphenoxyacetic acid, dimethyl ester	0	0	0	100	100	8
610	2-Carboxyphenoxyacetic acid, di-n-propyl ester	0	0	0	100	100	15
611	beta-Carboxytricarballyic acid	0	0	0	100	87.5	8
612	2-Carvacroxy-2 '-chlorodiethyl ether	0	0	2	100	100	14
613	Carvacryl methyl ether	0	0	0	100	100	15
614	Cedrol	0	0	0	96	71.43	7
615	Cetyl bromide	0	0	0	100	100	6
616	Cetyl cyanide	0	0	0	100	100	12
617	Chaulmoogric acid, ethyl ester	0	0	0	100	100	7
618	Chaulmoogric acid, methyl ester	0	0	0	100	100	9
619	Chloroacetic acid, iso-amyl ester	0	0	0	100	100	13
620	Chloroacetic acid, cyclohexyl ester	0	0	0	100	100	17
621	Chloroacetic acid, ethylene glycol diester	0	0	0	97.83	90.91	11
622	Chloroacetic acid, 2-ethylhexyl ester	0	0	0	100	100	9
623	Chloroacetic acid, 2-methyl-2-nitropropyl ester	1	1	0	100	100	3
624	Chloracetic acid, oleyl ester	0	0	2	100	100	17
625	Chloracetic acid, 2-phenoxyethyl ester	0	1	2	55.32	90	10
626	Chloroacetic acid, 2-(1-phenyl-ethoxy)ethyl ester	0	0	0	86.36	61.54	13
627	Chloroacetic acid, alpha-trichloro-tert-butyl ester	0	0	0	100	91.67	12
628	4-Chloro-acetonaphthone	0	0	0	97.73	92.31	13
629	p-Chloroacetophenone	0	0	2	100	92.31	13
630	2-Chloroallyl 4-cyclo hexylphenyl ether	0	0	2	100	92.31	13
631	2-Chloroallyl 2-xenyl ether	0	0	0	100	100	11
632	2-Chloro-5-tert-amylphenoxyethoxyethyl chloride	0	0	0	100	100	11
633	2-Chloro-4-tert-amylphenyl methyl ether	0	0	0	100	100	10
634	m-Chlorobenzoic acid, iso-amyl ester	0	0	2	100	92.31	13
635	p-Chlorobenzoic acid, benzyl ester	0	0	0	100	100	12
636	m-Chlorobenzolc acid, n-butyl ester	0	0	0	100	94.74	19
637	p-Chlorobenzoic acid, n-butyl ester	0	0	0	100	100	8
638	m-Chlorobenzoic acid, ethyl ester	0	0	2	100	100	11
639	4-Chlorobenzoic acid, lauryl ester	0	0	0	100	100	10
640	m-Chlorobenzoic acid, n-propyl ester	0	0	0	100	85.71	7
641	p-Chlorobenzoylacetic acid, ethyl ester	0	0	0	93.48	100	11
642	o-Chlorobenzoyl glycolic acid, ethyl ester	0	0	2	97.73	92.31	13
643	p-Chlorobenzylcyanide	0	0	2	42.86	0	8
644	p-Chlorobenzylfurylcarbinol	1	0	0	82.98	60	10
645	4-chlorocyclohexylbenzene	0	0	2	100	100	12
646	beta-Chloro-beta'-4-cyclohexyl-phenoxy diethyl ether	0	0	0	100	100	10
647	2-Chloro-p-cymene	0	0	0	100	100	6
648	2-(2-Chloro-4,6-di-tert-amylphenoxy)ethanol	0	0	2	100	100	11
649	2-Chloro-1,4-di-iso-propyl benzene	0	0	0	100	100	11
650	2(2-Chloroethoxy)-2'-(4-chlorophenoxy) diethyl ether	0	0	0	100	100	7
651	1-(2-Chloroethoxy)-2-(2-chlorophenoxy) ethane	0	0	2	91.3	81.82	11
652	1-(2-Chloroethoxy)-2-(2,4-dichlorophenoxy)ethane	0	0	0	100	91.67	12
653	1-(2-Chloroethoxy)-2-(4,6-dichloro-2-toloxy)ethane	0	0	0	100	100	16
654	2-(2-Chloroethoxy)-2'-(2-hydroxyethoxy)diethyl ether	0	0	0	95.74	70	10
655	1-(2-Chloroethoxy)-2-(2-hydroxyethoxy)ethane	0	0	0	100	100	7
656	1-(2-Chloroethoxy)-2-(thymyloxy)ethane	0	0	0	100	100	14
657	N-Beta-Chloroethylacetamide	0	0	0	100	88.89	9
658	beta-Chloroethyl benzyl ether	0	0	0	100	100	13
659	N-beta-Chloroethylcarbamic acid, beta-chloroethyl ester	0	0	0	84.78	54.55	11
660	2-Chloroethyl 2-cyclohexylphenyl ether	0	0	0	100	90	10
661	2-(2-Chloro-4-ethyl-phenoxy)ethanol	0	1	2	11.9	0	15
662	2-Chloro-2'-eugenoxydiethyl ether	0	0	0	100	100	10
663	Chloromaleic acid, di-(allyl lactate)ester	0	0	0	100	100	8
664	Chloromaleic acid, di-beta-chloroallyl lactate ester	0	0	0	100	100	17
665	Chloromaleic acid, dichloroethyl ester	0	0	0	100	100	6
666	2-Chloro-2'-(4-(2-methallyl)phenoxy)diethyl ether	0	0	0	100	92.86	14
667	3-Chloro-2-methylpropyl 2-xenyl ether	0	0	0	100	100	14
668	4-Chloro-6-tert-octylresorcinol	0	0	2	97.83	100	11
669	2-Chlorophenoxyacetic acid, 2-ethoxyethyl ester	0	0	0	100	100	16
670	o-Chlorophenoxyacetic acid, ethyl ester	0	1	0	56.52	63.64	11
671	2-(4-chlorophenoxy)ethanol	1	1	0	100	100	7
672	2-(4-Chlorophenoxy)-2'-iodo diethyl ether	0	0	0	100	100	10
673	2-(4-chlorophenyl)ethanol	1	1	0	100	100	8
674	4-Chlorophenyl ethyl ether	0	0	0	100	100	8
675	1-(p-Chlorophenyl)-2,4-pentanediol	0	0	0	51.02	25	8
676	alpha-Chloropropionic acid, 2-butoxyethyl ester	0	0	0	100	100	7
677	beta-Chloropropionic acid, tetrahydrofurfuryl ester	1	0	2	67.92	0	4
678	3-Chloropropyl 2,4-di-tert-butylphenyl ether	0	0	0	100	100	16
679	3-Chloropropyl 2,4,6-trichlorophenyl ether	0	0	0	100	88.24	17
680	3-Chloropropyl 2-xenyl ether	0	0	0	100	100	15
681	beta'-Chloro-beta-(2,4,6-trichlorophenoxy) diethyl ether	0	0	0	100	100	9
682	5-Chloro-2-xenyl 2-methallyl ether	0	0	0	100	100	9
683	Cinnamaldehyde diethyl acetal	0	0	0	97.78	91.67	12
684	Cinnamic acid, allyl ester	1	1	2	97.83	100	11
685	Cinnamic acid, 2-(4-allyl-2-methoxy-phenoxy) ethyl ester	0	0	2	100	100	13
686	Cinnamic acid, benzyl ester	0	0	0	100	100	16
687	Cinnamic acid, bornyl ester	0	0	0	100	100	9
688	Cinnamic acid, cetyl ester	0	0	0	100	100	11
689	Cinnamic acid, 3-chloro-2-methylpropyl ester	0	0	2	97.67	92.86	14
690	Cinnamic acid, 2-(2-cyclohexyl-phenoxy) ethyl ester	0	0	0	100	100	14
691	Cinnamic acid, 2-(diethylamino) ethyl ester	0	0	0	100	100	13
692	Cinnamic acid, ethyl ester	1	1	0	80.85	20	10
693	Cinnamic acid, 2-ethylhexyl ester	0	0	0	100	100	11
694	Cinnamic acid, linalyl ester	0	0	0	100	100	6
695	Cinnamic acid, 2-methallyl ester	1	1	0	93.62	60	10
696	Cinnamic acid, iso-propyl ester	1	0	0	75	84.62	13
697	Cinnamic acid, tetrahydrofurfuryl ester	0	0	0	88.1	66.67	15
698	2-Styryl-4,4,6-trimethyl-dioxane-1,3	0	0	2	97.96	87.5	8
699	Citraconic acid, di-(allyl lactate) ester	0	0	0	100	100	14
700	Citric acid, tri-iso-amyl ester	0	0	2	100	100	10
701	Citric acid, tributyl ester	0	0	0	100	100	15
702	Citric acid, triethyl ester	0	0	0	90.48	53.33	15
703	Citric acid, tri-(ethylene glycol ethyl ether) ester	0	0	0	100	100	12
704	Citric acid, tri-n-hexyl ester	0	0	0	100	100	13
705	Citric acid, tri-n-propyl ester	1	0	2	74	0	7
706	Citronellal	0	0	0	100	80	10
707	Citronellic acid	1	1	0	100	66.67	12
708	p-Cresyl methyl ether	0	0	0	100	100	14
709	Crotonaldehyde dioctyl mercaptal	0	0	0	100	87.5	8
710	Crotonaldehyde 2-nitro-2-ethyl-1,3-propanediol acetal	1	1	0	97.96	25	8
711	Crotonaldehyde 2-nitro-2-methyl-1,3-propanediol acetal	1	1	0	97.83	90.91	11
712	Crotonic acid, n-amyl ester	0	0	2	100	100	14
713	Crotonic acid, iso-butyl ester	0	0	0	100	92.31	13
714	Crotonic acid, citronellyl ester	0	0	0	100	100	10
715	Crotonic acid, cyclohexyl ester	0	0	0	95	100	17
716	Crotonic acid, ethyl ester	0	0	0	100	100	17
717	Crotonic acid, geranyl ester	0	0	2	100	100	18
718	Crotonic acid, methyl ester	0	0	0	100	100	10
719	Crotonic acid, 2-methyl-1,3-trimethylene glycol diester	0	0	0	100	87.5	8
720	Crotonic acid, pentandiol-1,5 diester	0	0	0	100	100	14
721	Crotonic acid, 2-phenoxyethyl ester	0	0	0	75	84.62	13
722	Crotonic acid, 3-phenylpropyl ester	0	1	2	32.61	9.09	11
723	Crotonic acid, beta-propoxy-alpha-phenylethyl ester	0	0	0	100	100	13
724	Crotonic acid, 2-(2-xenoxy) ethyl ester	0	0	0	100	100	14
725	Cumene (iso-Propylbenzene)	0	0	0	100	100	5
726	Cumic acid, beta-butoxyethyl ester	0	0	0	100	100	15
727	iso-Cyanic acid, o-biphenyl ester	0	0	0	100	100	9
728	Cyanoacetic acid, butyl diethylene glycol ether ester	0	0	0	92.5	82.35	17
729	alpha-Cyanoacetic acid, cyclohexyl ester	1	1	2	100	87.5	16
730	Cyanoacetic acid, 2-ethylhexyl ester	0	1	0	65.91	38.46	13
731	Cyanoacetic acid, n-hexyl ester	0	1	0	12.24	12.5	8
732	Cyanoacetic acid, methyl ester	0	0	0	100	100	18
733	Cyanoacetic acid, 3-methyl-cyclohexyl ester	1	1	0	100	100	14
734	Cyanoacetic acid, 4-methyl-cyclohexyl ester	1	1	2	100	100	10
735	alpha-Cyanobutyric acid, o-methylcyclohexyl ester	0	0	0	60	41.67	12
736	alpha-Cyanobutyric acid, m-methylcyclohexyl ester	0	0	0	63.46	40	5
737	alpha-Cyanobutyric acid, p-methylcyclohexyl ester	0	0	0	70.45	30.77	13
738	alpha-Cyano-alpha'-carbethoxy-beta-phenyl glutaric acid, diethyl ester	0	0	0	100	100	5
739	alpha-Cyano-beta, beta-dimethyl-gamma acetylbutyric acid, ethyl ester	0	0	2	81.82	92.31	13
740	alpha-Cyano-beta, beta-dimethyl-gamma acetylbutyric acid, beta-methoxyethyl ester	0	0	2	95.74	100	10
741	alpha-Cyano-alpha, beta-dimethyl succinic acid, diethyl ester	0	0	0	89.58	100	9
742	3-Cyano-1,4-endomethylenecyclohexene-5	0	0	0	71.43	25	8
743	2-(beta-Cyanoethyl)-2-ethyl-butyraldehyde	1	1	0	97.92	77.78	9
744	2-(beta-Cyanoethyl)-2-ethyl-hexanal	1	1	0	96.08	50	6
745	2-(beta-Cyanoethyl)-2-ethyl-3-hexenal	0	0	0	35.56	8.33	12
746	Cyanuric acid, butyl ester	0	0	2	100	83.33	12
747	1,3 Cyclohexanedione	0	0	0	100	100	13
748	cyclohexane	0	0	0	100	76.92	13
749	Cyclohexanecarboxylic acid, methyl ester	0	0	2	100	92.31	13
750	Cyclohexane beta-cyano ethyl ether	0	1	2	8.89	0	12
751	1-(Cyclohexane-2-ol) butanol	1	1	0	100	100	10
752	Cyclohexanol	0	0	0	100	100	9
753	Cyclohexan-1- ol-1-carboxylic acid, iso-amyl ester	1	1	0	100	100	15
754	Cyclohexan-1-ol-1-carboxylic acid, cyclohexyl ester	1	1	0	100	100	16
755	Cyclohexane-1-ol-1-carboxylic acid, cyclopentyl ester	1	1	2	100	100	21
756	Cyclohexanol-1-carboxylic acid, 2 hydroxyethyl ester	0	0	0	82.22	33.33	12
757	Cyclohexanol-1-carboxylic acid, 3 -hydroxypropyl ester	0	0	0	64.44	8.33	12
758	cyclohexanone	0	0	0	100	100	15
759	Cyclohexanone dibutyl ketal	0	0	0	100	100	12
760	Cyclohexene	0	0	0	100	92.31	13
761	4-Cyclohexene-1,2-dicarboxylic acid, di-2-chloroallyl ester	0	0	0	100	100	7
762	(1-Cyclohexenyl)allyl- acetonitrile	0	1	0	29.41	16.67	6
763	2-Cyclohexenyl cyclohexanol	1	1	0	100	100	9
764	(1-Cyclohexenyl)-methylcyanoacetic acid, ethyl ester	0	0	2	58.14	21.43	14
765	o-Cyclohexoxybenzoic acid, cyclohexyl ester	0	0	0	100	100	13
766	Cyclohexylacetic acid, beta-butoxyethyl ester	0	0	0	97.56	93.75	16
767	Cyclohexylacetic acid, cyclohexyl ester	0	0	0	100	100	15
768	Cyclohexylacetic acid, diethylene glycol monoester	0	0	0	38.1	20	15
769	Cyclohexylacetic acid, methyl ester	0	0	0	100	100	10
770	Cyclohexylaldehyde	0	0	0	100	100	11
771	Cyclohexyl iso-amyl ethylene glycol ether	0	0	0	100	100	9
772	2-Cyclohexylanisole	0	0	0	100	100	12
773	N-Cyclohexy butoxyacetamide (Indimide)	1	1	0	100	94.44	18
774	gamma-Cyclohexylbutyric acid,4-cyclohexyl-1-butyl ester	0	0	0	100	100	12
775	alpha-Cyclohexylbutyric acid, ethyl ester	0	0	0	100	100	17
776	gamma-Cyclohexylbutyric acid, ethyl ester	0	0	0	97.62	100	15
777	Cyclohexylbutyric acid, methyl ester	0	0	0	86	57.14	7
778	alpha-Cyclohexylbutyric acid, methyl ester	0	0	0	98	85.71	7
779	alpha-Cyclohexylbutyric acid, propyl ester	0	0	0	100	100	15
780	epsilon-Cyclohexylcaproic acid, ethyl ester	0	0	0	100	100	7
781	Cyclohexylcaproic acid, methyl ester	0	0	0	100	90.91	11
782	Cyclohexylcarbinol	0	0	0	95.92	100	8
783	alpha-Cyclohexyl-alpha-cyano-acetic acid, allyl ester	0	0	2	77.78	50	12
784	Cyclohexylcyanoacetic acid, benzyl ester	0	0	0	100	100	8
785	alpha-Cyclohexyl-alpha-cyano-acetic acid, cyclohexyl ester	0	0	2	97.96	100	8
786	Cyclohexylcyanoacetic acid, ethyl ester	1	1	0	100	90.91	11
787	alpha-Cyclohexyl-alpha-cyano-acetic acid, methyl ester	0	0	0	44.19	21.43	14
788	2-Cyclohexylcyclohexanol	1	1	0	95.92	62.5	8
789	6-Cyclohexyl-2-hexenoic acid, ethyl ester	0	0	2	100	100	8
790	6-Cyclohexylhexenoic acid, n-propyl ester	0	0	0	100	100	11
791	6-Cyclohexylhexenoic acid, iso-propyl ester	0	0	0	100	100	14
792	Cyclohexylidenephenyl acetonitrile	0	0	0	95.24	100	15
793	Cyclohexylmalonic acid, diethyl ester	0	0	0	100	92.86	14
794	N-Cyclohexyl methalloxyacetamide	1	1	0	100	100	11
795	Cyclohexylpropionic acid, ethyl ester	0	0	0	86.67	75	12
796	Cyclohexyl 2-thienyl ketone	0	0	0	81.82	38.46	13
797	Cyclopentane carboxylic acid, methyl ester	0	0	0	100	100	6
798	Cyclopentan-1-ol-1-carboxylic acid, cyclohexyl ester	1	1	0	100	100	23
799	Cyclopentan-1-ol-1-carboxylic acid, cyclopentyl ester	1	1	0	100	100	14
800	1-Cyclopentenylmalonic acid, diethyl ester	1	1	0	89.58	33.33	9
801	Cyclopentylmalonic acid, diethyl ester	0	0	2	94.12	33.33	6
802	Cyclopropyl nitrile	0	0	0	100	100	8
803	p-Cymene	0	0	0	100	100	7
804	Decahydronaphthalene	0	0	0	100	92.31	13
805	Decamethylene bromide	0	0	0	100	100	9
806	Decanediol-2,4	1	1	0	100	100	10
807	n-Decane nitrile	0	0	0	91.67	66.67	9
808	Decanoic acid, amyl ester	0	0	0	100	100	19
809	Decanoic acid, tetrahydrofurfuryl ester	0	0	0	100	100	16
810	n-Decyl alcohol	0	0	0	72.73	76.92	13
811	beta-n-Decyloxypropionic acid, n-decyl ester	0	0	0	100	100	9
812	Diacetone alcohol	0	0	0	100	100	10
813	Di (1-acetoxycyclohexyl)acetylene	0	0	0	100	100	12
814	2,2-Diallylcyclohexanone	0	0	2	100	100	15
815	Diallyl ether	0	0	2	100	100	13
816	Diallylmalonic acid, diethyl ester	0	0	2	100	100	13
817	Diallyl p-phenylenedioxydiacetate	0	0	0	100	100	9
818	N,N-Di-iso-amylacetamide	1	1	0	98.04	66.67	6
819	Di-n-amylacetic acid	0	0	0	86.96	90.91	11
820	2, 2-Di-n-amyl-1,2-benzopyran	0	0	0	100	100	8
821	N,N-Di-iso-amyl-n-butyramide	0	0	0	89.8	87.5	8
822	2, 4-Diamylcyclohexanol	0	0	2	100	100	14
823	Diamyl ether	0	0	2	100	100	14
824	Di-iso-amyl ether	0	0	0	100	100	12
825	Di-n-amylmalonic acid, diethyl ester	0	0	0	100	92.86	14
826	2,4-Diamyl phenol	0	0	0	100	100	11
827	N, N-Diamylstearamide	0	0	0	100	100	9
828	N,N-Diamylsuccinamic acid, ethyl ester	0	0	0	97.73	84.62	13
829	N,N-Diamylsuccinamic acid, n-propyl ester	0	0	0	97.73	92.31	13
830	N,N-Diamyl-p-toluenesulfonamide	0	0	0	100	100	10
831	N,N- Di-n-amylurethane	0	1	0	92	100	7
832	Dibenzyl carbinol	0	0	0	71.11	58.33	12
833	Dibenzyl ether	1	1	0	85.11	40	10
834	Dibenzyl ketone	0	0	2	100	90	10
835	Dibenzylmalonic acid, diethyl ester	0	0	2	100	100	10
836	o-Dibromobenzene	0	0	0	100	94.44	18
837	alpha, beta-Dibromocinnamic acid, ethyl ester	0	0	0	100	100	9
838	alpha, alpha'-Dibromopimelic acid, diethyl ester	0	0	0	100	100	8
839	alpha, alpha'-Dibromosuberic acid, diethyl ester	0	0	0	100	100	16
840	Di-(2-butroxyethyl) sulfone	0	0	0	97.73	100	13
841	N,N-Dibutylbenzenesulfonamide	0	0	2	100	100	8
842	2,2-Di-n-butyl-1,2-benzopyran	0	0	0	100	100	7
843	Dibutyl iso-butylcarbinol	0	0	0	100	100	12
844	Di-n-butylcarbinol	0	1	0	84.62	77.78	18
845	N,N-Dibutylcinnamamide	0	0	0	100	100	12
846	Dibutyl ethylene glycol diphthalate	0	0	0	100	100	7
847	N,N-Di-n-butylfurylacrylamide	0	0	2	93.88	87.5	8
848	Di-iso-butyl ketone	0	0	0	100	100	12
849	N,N-Dibutyllauramide	0	0	0	100	100	12
850	N, N-Dibutyl-m-nitrobenzamide	0	0	2	100	100	16
851	N,N-Di-iso-butyl-m-nitrobenzamide	0	0	2	100	100	9
852	N,N-Di-iso-butylsuccinamic acid, ethyl ester	0	1	0	53.19	20	10
853	N,N-Di-n-butylsuccinamic acid, n-propyl ester	0	0	0	86.96	72.73	11
854	N , N-Di-n-butyltoluenesulfonamide	0	0	2	100	100	9
855	Di-N-butylurethane	0	1	2	54.17	0	9
856	alpha, alpha' -Dicarboethoxy azelaic acic, diethyl ester	0	0	0	100	100	9
857	O,O-Dicarboethoxy-1,3-cyclohexandiol	0	0	2	100	100	12
858	4,5-Dicarboethoxy-2,2-dimethyl-1,3-dioxolane	0	0	2	91.11	100	12
859	alpha, alpha' -Dicarboethoxyglutaric acid, diethyl ester	0	0	0	100	100	9
860	Dicarboethoxyurethane	1	1	0	94.23	60	5
861	4,5-Dicarbomethoxy 2,2-tetramethylene-1,3-dioxolane	0	0	0	100	80	10
862	alpha, alpha' -dicarboxypropionaldehyde, diethyl ester	0	0	2	100	100	6
863	p ,p '-Dichlorobenzhydryl n-butyl ether	0	0	0	100	100	12
864	p,p'-Dichlorobenzhydryl ethyl ether	0	0	0	100	100	7
865	p.p'-Dichlorobenzhydryl n-propyl ether	0	0	0	100	100	13
866	2,4'-Dichlorodiphenylmethane	0	0	2	100	100	5
867	2,5-Dichloro-3,4-oxyadipic acid, dibutyl ester	0	0	0	100	100	10
868	beta-(o,p-Dichloro-o-phenyl- phenoxy)ethanol	0	0	2	100	91.67	12
869	3,4-Dichloro toluene	0	0	0	100	100	10
870	3,5-Dichloro-2-xenyl ethyl ether	0	0	2	100	100	10
871	Dicyclohexyl	0	0	2	100	100	6
872	N,N-Dicyclohexylcarbamic acid, ethyl ester	0	0	0	92.86	80	15
873	Dicyclohexyl carbodiimide	0	0	0	100	88.89	9
874	Di-(2-cyclohexylethyl) ether	0	0	2	100	100	12
875	Di-(3-cyclohexylpropyl ) ether	0	0	0	100	100	15
876	Dicyclopentenyl alcohol	1	1	2	100	80	10
877	Didecyl sulfide	0	0	0	100	100	11
878	Didodecyl ether	0	0	0	100	100	10
879	2,3-diethoxy-1,3-butadiene	0	0	0	100	100	10
880	1,4-Diethoxybutene-2	0	0	0	100	100	10
881	1,3-Diethoxy-2-hydroxypropane	0	0	0	100	100	9
882	N,N-Diethylacetamide	0	0	0	100	100	12
883	N,N-Diethyladipamic acid, ethyl ester	1	1	0	100	91.67	12
884	p-Di ethylaminobenzyl alcohol	0	0	0	25.53	20	10
885	beta-Diethylaminocinnamic acid, ethyl ester	0	0	0	100	100	11
886	beta-Diethylaminocrotonic acid, methyl ester	1	1	0	66	0	7
887	2-(p-Diethylaminophenyl)-4-methyl-1,3-dioxolane	0	1	2	95.35	85.71	14
888	beta-Diethylaminopropionic acid, ethyl ester	0	0	0	88.64	69.23	13
889	beta-Diethylaminopropionitrile	0	0	0	84.44	58.33	12
890	N,N-Diethylbenzamide	1	1	0	100	100	14
891	2,2-Diethyl-1,2-benzopyran	0	0	0	100	100	15
892	alpha, alpha' -Diethylbutyric anhydride	0	0	0	100	72.73	11
893	alpha, delta-Diethyl-alpha- carbethoxy-alpha-hydromuconic acid, diethyl ester	0	0	0	100	100	9
894	N,N-Diethyl-alpha-cyclohexoxy acetamide	1	1	0	100	100	10
895	Diethyldimethylcyclohexenone	0	0	2	100	100	9
896	Diethylene glycol	0	0	0	100	100	9
897	Diethylene glycol, bis-(allyl carbonate)	0	0	0	100	100	8
898	Diethylene glycol bis(2-n-butoxy-ethylcarbonate)	0	0	0	100	100	6
899	Diethylene glycol bis (butyl carbonate)	0	0	0	100	100	10
900	Diethylene glycol, bis (ethyl carbonate)	0	0	0	100	100	11
901	Diethylene glycol bis-(beta-methoxyethyl carbonate)	0	0	0	100	100	15
902	Diethylene glycol bis(methyl carbonate)	0	0	2	100	100	10
903	N,N-Diethylformamide	0	0	0	100	80	10
904	N,N-Diethylglutaramic acid, methyl ester	1	1	0	100	92.31	13
905	N,N-Diethyllauramide	0	0	0	100	90	10
906	N,N-Diethylmaleamic acid, ethyl ester	1	1	2	100	92.31	13
907	Diethylmalonic acid, diethyl ester	0	0	0	100	100	15
908	N,N-Diethyl-2-methyl-1,3-dioxolane-2-propionamide	0	0	0	46.51	0	14
909	2,2-Diethy1-1,3-propanediol	0	1	0	64.71	33.33	6
910	N,N-Diethylsuccinamic acid, allyl ester	0	1	0	2	0	7
911	N,N-Diethylsuccinamic acid, n-butyl ester	0	1	0	2.27	0	13
912	N,N-Diethylsuccinamic acid, iso-butyl ester	0	1	0	2.17	0	11
913	N,N-Diethylsuccinamic acid, sec-butyl ester	1	1	0	100	100	11
914	N,N-Diethylsuccinamic acid, ethyl ester	1	1	0	100	100	11
915	N,N-Diethylsuccinamic acid, 2-methoxyethyl ester	0	0	0	52.38	33.33	15
916	N,N-Diethylsuccinamic acid, n-propyl ester	1	1	2	100	100	16
917	N,N-Diethylsuccinamic acid, iso-propyl ester	1	1	0	100	100	8
918	N,N-Diethyl-alpha-toluamide	0	1	2	0	0	7
919	Diglycolic acid, diamyl ester	0	0	0	100	100	10
920	Diglycolic acid, di-sec-amyl ester	0	0	0	100	100	9
921	Diglycolic acid, ditetrahydrofurfuryl ester	0	0	0	100	100	14
922	Di-n-heptylacetic acid	0	0	0	100	100	11
923	Di-n-heptylacetic acid, glycol ester	0	0	0	100	100	9
924	2,2-Di-n-heptyl-1,2-benzopyran	0	0	2	100	100	12
925	N,N'-Dihexoyl-N,N'-dibutyl ethy1enediamine	0	0	0	100	100	6
926	2,2-Di-n-hexyl-1,2-benzopyran	0	0	0	100	100	16
927	Dihexyl ether	0	0	0	100	100	14
928	Dihydroanethole	0	0	0	100	100	12
929	1,2-Dihydro-2,2-dimethylnaphtho(2,1-b)furan	0	0	2	95.45	84.62	13
930	Dihydroeugenol	0	1	0	74.47	80	10
931	Dihydrosafrole	0	0	2	100	100	13
932	Di-(beta-hydroxyethyl) formal	0	0	0	97.83	100	11
933	Di-beta-methallyl ether	0	0	0	100	100	16
934	2,2'-Di-(2-methallylphenoxy)diethyl ether	0	0	2	100	100	7
935	2,3-Dimethoxybenzaldehyde-di-n-propyl acetal	0	0	0	100	100	13
936	2,3-Dimethoxybenzal malonic acid diethyl ester	0	0	2	100	100	15
937	2,3-Dimethoxycinnamic acid, n-butyl ester	0	0	0	100	100	7
938	2,3-Dimethoxycinnamic acid, ethylene glycol methyl ether ester	0	0	0	100	100	5
939	2,3-Dimethoxycinnamic acid, n-propyl ester	0	0	0	100	100	10
940	2,3-Dimethoxy-1,4-dioxane	0	0	0	100	100	7
941	Dimethoxytetraglycol	0	0	0	100	83.33	6
942	alpha,alpha-Dimethylacetic acid, ethyl ester	0	0	0	100	100	13
943	2,5-Dimethylacetophenone	0	0	0	100	100	7
944	alpha-Dimethylamino-4,6-bis(1,1,3,3-tetramethylbutyl)-o-cresol	0	0	0	100	100	13
945	alpha-Dimethylamino-4-octyl-6-(1,1,3,3-tetramethylbutyl)-o-cresol	0	0	0	100	100	14
946	3,5-Dimethylanisole	0	0	0	100	100	18
947	2,2-Dimethyl-1,2-benzopyran	0	0	0	100	100	11
948	Dimethyl benzyl carbinol	0	1	2	77.55	62.5	8
949	3,3-Dimethyl-1-butene-1,1-dicarboxylic acid, diethyl ester	0	0	0	100	100	4
950	(1,3-Dimethyl-1-butenyl)methyl cyanoacetic acid, methyl ester	0	0	2	95.45	76.92	13
951	1,3-Dimethyl-5-tert-butyl benzene	0	0	2	100	100	13
952	2,6-Dimethyl-4-butylmorpholine	0	0	0	85.11	40	10
953	2,7-Dimethylcoumarone	0	0	0	91.3	72.73	11
954	3,5-Dimethylcyclohexenone-2,4-dicarboxylic acid, diethyl ester	0	0	0	100	100	5
955	5,9-Dimethyldecanoic acid	0	1	2	85.37	62.5	16
956	2,2-Dimethyl-1,1-dicarboallyoxypentanone-4	0	0	0	100	100	13
957	2,5-Dimethyl-2,3-dihydrobenzofuran	0	0	2	100	100	12
958	Dimethyldioxane	0	0	0	100	100	11
959	2,4-Dimethyl-2,3-epoxy-4-pentanol	0	0	0	100	91.67	12
960	N,N-Dimethyl formamide	0	0	2	100	100	15
961	beta,beta-Dimethylglycidic acid, ethyl ester	0	0	0	100	100	12
962	beta,beta-Dimethylglycidic acid, propyl ester	0	0	0	100	100	9
963	2,4-Dimethyl-3,5-heptanediol	1	1	0	100	100	16
964	3,4-Dimethyl-2,4-hexanediol	1	1	0	95.65	45.45	11
965	3,5-Dimethylhexanol-3-one-2	0	0	0	95.83	100	9
966	2,3-Dimethyl-2-hexenenitrile	0	0	2	93.88	100	8
967	2,6-Dimethyl-3-(2-hydroxyethoxymethyl)tetrahydropyran	1	1	0	100	100	15
968	N-(1,1-Dimethyl-2-hydroxyethyl) hydroxyacetamide	0	0	0	100	85.71	7
969	2,6-Dimethyl-3(2-hydroxypropoxymethyl) tetrahydropyran	1	1	0	100	100	9
970	N,N-Dimethyl methoxyacetamide	0	0	0	100	100	24
971	N,N-Dimethyl methoxyethoxy acetamide	0	0	0	100	80	5
972	3,7-Dimethyl-1,7-octanediol	0	1	0	14.63	0	16
973	2,7-Dimethyloctane-3-ol-5-one	0	1	2	40	16.67	12
974	3,7-Dimethyl-1,3,6-octatriene	0	0	0	100	100	17
975	1,1-Dimethylol-2,4-dimethyl-cyclohexane	0	1	0	2.27	0	13
976	1,1-Dimethylol-2,4-dimethyl-cyclohexene-4	0	1	0	6.12	0	8
977	2,2-Dimethyl-5,5-pentamethylene-1,3-dioxolane-4-one	0	0	0	95.83	88.89	9
978	2(2',5'-Dimethylphenyl) cyclohexanol trans	1	1	0	98.11	75	4
979	2,2-Dimethyl-5-phenyl-1,3-dioxolan-4-one	1	1	0	97.96	50	8
980	1-(2,5-Dimethylphenyl)-3-ethyl-2-heptanol	0	0	0	97.96	100	8
981	1-(2,5-Dimethylphenyl)-3-ethyl- 2-pentanol	0	0	2	93.18	69.23	13
982	alpha,beta-dimethyl-beta-phenylglycidic acid, allyl ester	0	1	0	56.52	45.45	11
983	alpha,beta-dimethyl-beta-phenylglycidic acid, methyl ester	1	1	0	98	100	7
984	alpha,beta-dimethyl-beta-phenylglycidic acid, propyl ester	1	1	0	67.31	0	5
985	2,6-Dimethyl-3-iso-propyl-4-heptynediol-3,6	1	1	0	100	42.86	7
986	2,6-Dimethyl-1,4-pyrone-3,5-dicarboxylic acid, dibutyl ester	0	0	0	100	100	9
987	trans-alpha, beta-Dimethylsuccinic acid, di-(2-ethyl n-butyl) ester	0	0	0	100	100	7
988	Dimethyl sulfite	0	0	0	100	100	5
989	2,6-Dimethyl-1,2,3,6-tetrahydrobenzaldehyde	0	0	0	95.92	87.5	8
990	2,6-Dimethyl-1,2,3,6-tetrahydrobenzaldehyde allyl acetal	0	1	0	0	0	11
991	2,6-Dimethyl-1,2,3,6-tetra-hydrobenzaldehyde butyl acetal	0	0	0	100	100	18
992	2,4-Dimethyl-1,2,3,6-tetrahydrobenzaldehyde ethanol acetal	0	0	0	100	100	10
993	2,6-Dimethyl-1,2,3,6-tetrahydrobenzaldehyde ethyl acetal	0	0	0	100	100	11
994	2,4-Dimethyl-1,2,3,6-tetrahydrobenzaldehyde 2-nitro-2 ethyl-1,3 -propanediol acetal	0	0	0	100	100	3
995	2,6-Dimethyl-1,2,3,6-tetrahydrobenzaldehyde 2-nitro-2-methyl-1,3-propanediol acetal	0	0	0	100	92.86	14
996	2,6-Dimethyl-1,2,3,6-tetrahydrobenzaldehyde oxime	1	1	0	95.74	70	10
997	5,8-Dimethyl-1-tetralone	1	0	0	69.23	0	5
998	Dioctyl sulfide	0	0	2	100	100	9
999	1,4-Dioxane	0	0	0	100	100	11
1000	1,4-Dioxaspiro (4.4)nonane-6-carboxylic acid, ethyl ester	0	0	0	88.64	69.23	13
1001	1,4-Dioxaspiro (4.4)nonane-2,3-dicarboxylic acid, diethyl ester	0	0	0	100	100	7
1002	1,3-Dioxolane-2,2-diacetic acid, diethyl ester	0	0	2	100	90.91	11
1003	1,3-Diphenoxy-2-methylpropane	0	0	0	100	100	11
1004	Diphenoxypropylmalonic acid, diethyl ester	0	0	0	100	100	11
1005	Diphenylacetic acid, n-butyl ester	0	0	2	100	100	10
1006	alpha, alpha'-Diphenyldiethyl ether	0	0	0	100	100	9
1007	1,1-Diphenylether	0	0	0	89.58	88.89	9
1008	Di-(2-phenylethyl) ether	0	0	0	100	100	11
1009	beta,beta-Diphenylglycidic acid, ethyl ester	0	0	0	100	100	12
1010	Diphenyl-n-propylcarbinol	0	0	0	82.69	80	5
1011	Di-(3-phenylpropyl) ether	0	0	0	100	85.71	7
1012	Diphenyl sulfide	0	0	0	100	100	16
1013	Dipivaloyl	0	0	0	100	100	11
1014	1,3-Di-n-propoxybenzene	0	0	0	100	100	15
1015	N,N-Dipropylacetoacetamide	0	1	2	11.9	6.67	15
1016	N,N-Di-iso-propyladipamic acid, methyl ester	1	1	0	100	100	9
1017	m-Di-iso-propylhenzene	0	0	0	100	100	15
1018	2,2-Di-n-propyl-1,2-benzopyran	0	0	0	100	100	11
1019	N,N-Dipropylcinnamamide	0	0	0	97.56	75	16
1020	N,N-Di-iso-propylcinnamamide	0	0	0	59.09	53.85	13
1021	2, 2-Dipropylcyclohexanone	0	0	0	100	100	9
1022	Di-iso-propyl ethynyl carbinol	0	0	0	100	83.33	12
1023	N,N-Dipropylglutaramic acid, ethyl ester	1	1	0	100	100	10
1024	N,N-Di-iso-propylglutaramic acid, ethyl ester	1	1	2	100	100	9
1025	N,.N-Dipropylglutaramic acid, methyl ester	1	1	0	100	100	9
1026	N.N-Di-iso-propylglutaramic acid methyl ester	1	1	0	100	100	12
1027	N.N-Di-iso-propylglutaramic acid, propyl ester	1	1	0	100	100	12
1028	N,N-Di-iso-propyl-1-hydroxy-cyclohexaneacetamide	1	1	0	95.56	91.67	12
1029	N,N-Dipropyl-3-hydroxy-3-methylvaleramide	1	1	0	97.83	90.91	11
1030	N,N-Dipropyl-4-hydroxyvaleramide	0	1	0	10.42	0	9
1031	N,N-Dipropyllevulinamide	1	1	0	100	100	6
1032	N,N-Di-iso-propyllevulinamide	1	1	0	100	100	9
1033	N,N-Dipropyl-m-nitrobenzamide	0	0	0	100	100	11
1034	N,N-Dipropylpropionamide	0	0	0	72.34	60	10
1035	2,4-Di-iso-propylpropiophenone	0	0	0	100	100	12
1036	N,N-Dipropylsuccinamic acid, sec-butyl ester	1	1	0	97.5	82.35	17
1037	N,N-Di-iso-propylsuccinamic acid, sec-butyl ester	1	1	0	100	85.71	14
1038	N,N-Dipropylsuccinamic acid, ethyl ester	1	1	0	100	100	12
1039	N,N-Dipropylsuccinamic acid, methyl ester	0	1	0	0	0	8
1040	N,N-Di-n-propylsuccinamic acid, n-propyl ester	1	1	0	100	100	15
1041	N,N-Di-iso-propyl succinamic acid, propyl ester	1	1	0	100	100	13
1042	N,N-Di-iso-propylsuccinamic acid, iso-propyl ester	1	1	0	100	100	12
1043	Di-n-propyl sulfone	1	1	0	67.35	25	8
1044	N,N-Dipropyl-alpha-toluamide	0	0	0	31.91	0	10
1045	N,N-Dipropyl-p-toluenesulfonamide	0	0	2	100	100	7
1046	Dodecane-1,12-dicarboxylic acid, diethyl ester	0	0	0	100	100	10
1047	1,2-Dodecanediol	0	0	0	37.78	25	12
1048	Dodecane-1,1,12,12-tetracarboxylic acid, tetraethyl ester	0	0	2	100	100	15
1049	Dodecanoic acid, iso-butyl ester	0	0	2	100	100	8
1050	Dodecanone-6	0	0	2	100	100	10
1051	Docecanone-6 oxime	0	0	2	100	100	8
1052	N-Dodecanoyldicyclohexylamine	0	0	0	100	100	12
1053	N-Dodecanoyldihexylamine	0	0	2	100	100	12
1054	Dodecine-6	0	0	0	100	100	11
1055	N-Dodecylaspartic acid, dimethyl ester	0	0	2	100	100	11
1056	Dodecyl benzyl ether	0	0	0	100	100	10
1057	Dodecyl 1-cyclohexenyl ether	0	0	0	100	100	8
1058	Dodecylenic acid	0	0	0	73.47	37.5	8
1059	Dodecyl ethyl ether	0	0	0	100	100	12
1060	N-dodecyl imide of bicyclo(2,2,1)-heptene-2,3-dicarboxylic acid	0	0	0	100	100	14
1061	Dodecyl phenyl ether	0	0	0	100	100	8
1062	N-Dodecyl tri-iso-butenyl succinimide	0	0	0	100	87.5	8
1063	Enanthic acid, 1,5-pentanediol diester	0	0	0	100	100	15
1064	1,4-Endomethylene-5-cyclohexene-3-carboxylic acid, cyclohexyl ester	0	0	2	100	100	9
1065	1,4-Endomethylene-5-cyclohexene-3-carboxylic acid, ethyl ester	0	0	0	95.12	93.75	16
1066	1,4-Endomethylene-5-cyclohexene-3-carboxylic acid, methyl ester	0	0	0	94.23	100	5
1067	1,4-Endomethylene-5-cyclohexene-3-carboxylic acid, propyl ester	0	0	0	85.42	88.89	9
1068	2,5-Endomethylene-6-methylhexahydrobenzyl diethylene glycol monoether	1	1	0	100	63.64	11
1069	Erucyl alcohol	0	0	0	100	100	11
1070	Ethoxalylacetic acid, ethyl ester	0	0	0	100	100	10
1071	alpha-Ethoxyalylcaproic acid, ethyl ester	0	0	0	100	93.75	16
1072	alpha-Ethoxalyllauric acid, ethy ester	0	0	0	100	100	13
1073	p-Ethoxyacetophenone	1	1	0	93.75	33.33	9
1074	o-Ethoxybenzoic acid	0	0	0	74.47	40	10
1075	o-Ethoxybenzoic acid, methyl ester	1	1	0	88.46	80	5
1076	p-Ethoxybenzyl alcohol	1	1	0	100	100	17
1077	beta-Ethoxycrotonic acid. ethyl ester	0	0	0	100	100	11
1078	4-Ethoxydiphenylmethane	0	0	0	100	100	6
1079	Ethoxyorthoacetic acid, tri-ethyl ester	0	0	0	100	100	11
1080	o-Ethoxyphenethyl alcohol	0	1	0	0	0	9
1081	p-Ethoxyphenethyl alcohol	1	1	0	100	100	15
1082	beta-Ethoxyphenetole	0	0	2	97.67	85.71	14
1083	2-(p-Ethoxyphenyl)-5-ethyl-6-n-propyl-1,3-dioxane	0	0	2	100	100	7
1084	3-Ethoxyphthalide	0	0	0	73.81	60	15
1085	3-Ethoxypropionaldehyde dibutyl acetal	0	0	0	100	100	7
1086	3-Ethoxypropionaldehyde diethyl acetal	0	0	0	100	100	8
1087	3-Ethoxypropionaldehyde dipropyl acetal	0	0	2	100	100	10
1088	p-Ethoxypropiophenone	0	0	2	50	11.76	17
1089	gamna-Ethoxypropylmalonic acid, diethyl ester	0	0	0	100	100	11
1090	Ethoxysuccinic acid, diethyl ester	0	0	0	100	100	11
1091	alpha-Ethoxy-alpha-toluic acid	0	0	0	63.83	60	10
1092	alpha-Ethoxy- alpha- toluic acid, ethyl ester	0	0	0	64.71	50	6
1093	2-Ethoxy-2'-(2,4,6-trichlorophenoxy) diethyl ether	0	0	0	100	100	11
1094	N-Ethylacetamide	0	0	0	100	100	10
1095	2-Ethylacetoacetic acid, ethyl ester	0	0	0	100	100	7
1096	p-Ethylacetophenone	0	0	2	97.83	100	11
1097	2-Ethyl-3-acetoxybutyric acid, ethyl ester	0	0	0	100	100	12
1098	Ethylacetylmalonic acid, diethyl ester	0	0	2	100	100	11
1099	Ethyl o-allyl-p-cresol ether	0	0	2	100	100	9
1100	2-(1-Ethylamyl)benzothiazole	0	0	0	97.67	85.71	14
1101	alpha-Ethyl amyl 2-thienyl ketone	0	0	2	93.18	76.92	13
1102	N-Ethylbenzanilide	0	0	2	97.92	100	9
1103	beta-(2-Ethylbutoxy)propionic acid, 2-ethylbutyl ester	0	0	0	100	100	10
1104	2-Ethylbutyl glyceryl mono ether	1	1	0	100	100	14
1105	2-Ethylbutyraldehyde dipropionate	0	0	0	100	100	17
1106	N-Ethyl-N-(2-butyroxy-ethyl)butyramide	1	1	0	100	100	10
1107	2-Ethylbutyric acid, glycol diester	0	0	0	100	100	10
1108	2-Ethylbutyric acid, pentandiol-1,5 diester	0	0	0	100	100	10
1109	2-Ethylbutyric acid, 1,2-propanediol diester	0	0	0	100	100	7
1110	alpha-Ethylbutyric acid, 1,3-propanediol diester	0	0	0	100	100	11
1111	2-Ethylbutyric acid, 1,2,3,4-tetrahydro-2-naphthyl ester	0	0	0	100	100	9
1112	2-Ethyl-n-caproic acid	1	0	2	88.68	25	4
1113	9-Ethyl-9-carbomethoxy-9,10-dihydroanthracene	0	0	0	100	100	15
1114	Ethylcrotylmalonic acid, diethyl ester	0	0	2	100	100	10
1115	Ethylene dichloride	1	0	0	62.75	16.67	6
1116	Ethylenedioxyacetic acid, dibutyl ester	0	0	2	100	100	15
1117	Ethylene glycol bis-(beta-cyano ethyl) ether	0	0	0	100	100	5
1118	N-Ethylformanilide	1	1	0	100	100	11
1119	5-Ethyl-2,4-heptanediol	1	1	0	100	100	13
1120	2-Ethylhexaldehyde glyceryl acetal	1	1	0	97.83	100	11
1121	2-Ethylhexanal 2-nitro-2-ethyl-1,3-propanediol acetal	0	0	2	100	100	5
1122	2-Ethyl-1,3-hexanediol (Rutgers 612)	1	1	0	100	100	14
1123	3-Ethylhexanediol-2 ,4	1	1	0	100	100	15
1124	2-Ethylhexanol	0	0	2	92.68	93.75	16
1125	2-Ethylhexanoic acid, butyl ester	0	0	0	100	100	8
1126	2-Ethylhexoic acid, dimethyl ethynyl carbinyl ester	0	0	0	100	100	9
1127	2-Ethylhexoic acid, ethyleneglycol diester	0	0	0	100	100	12
1128	2-Ethylhexoic acid, 1-ethynylcyclohexyl ester	0	0	2	100	100	12
1129	2-Ethylhexoic acid, 1,2-indandiol diester	0	0	0	100	100	9
1130	2-Ethylhexoic acid, 2-nitro-2-ethyl-1,3-propanediol diester	0	0	0	100	100	14
1131	2-Ethylhexoic acid, triethylene glycol diester	0	0	2	100	100	17
1132	1-(2-Ethylhexoxy)-2-propanol	0	0	0	55.56	83.33	12
1133	2-Ethylhexyl diethylene glycol monoether	1	1	0	100	100	13
1134	2-Ethylhexyl glyceryl ether	1	1	2	100	100	13
1135	( 2-Ethylhexylidene) acetoacetic acid, ethyl ester	0	0	0	100	100	12
1136	N-2-Ethylhexylimide of bicyclo-(2,2,1)-heptene-2,3-dicarboxylic acid	0	0	0	80.85	70	10
1137	2-Ethylhexyl succinyl glycolic acid, butyl ester	0	0	2	100	100	9
1138	2-Ethylhexyl succinyl glycolic acid, 2-ethylhexyl ester	0	0	0	100	100	11
1139	2-Ethyl-3-hydroxyhexanal	0	0	0	84.62	60	5
1140	Ethylidenedimalonic acid, tetraethyl ester	0	0	0	100	100	7
1141	2-Ethyl-5-methylhexanol-1	0	0	2	95.35	92.86	14
1142	6-ethyl-2-methyl-4-oxo-2-cyclohexene-1-carboxylic acid, ethyl ester	1	1	0	91.67	66.67	9
1143	alpha-Ethyl-beta-methyl-beta-phenyl-glycidic acid, ethyl ester	0	1	0	83.33	86.67	15
1144	alpha-Ethyl-beta-methyl-beta-phenyl-glycidic acid, methyl ester	0	1	0	46.81	50	10
1145	3-Ethyloctanediol-2,4	1	1	0	100	100	12
1146	4-Ethyl-3,5-octanediol	1	1	0	100	100	8
1147	Ethyl-sec-octylmalonic acid, diethyl ester (racemic form)	0	0	0	97.96	100	8
1148	alpha-Ethylpelargonic acid, iso-amyl ester	0	0	2	100	100	9
1149	N-Ethyl-N-phenyl-iso-butyramide	1	1	0	100	100	14
1150	N-Ethyl-N-phenyl caprylamide	0	0	0	100	100	9
1151	N-Ethyl-N-phenyl carbamic acid, butyl ester	0	0	0	100	91.67	12
1152	N-Ethyl-N-phenyl-n-decanamide	0	0	0	100	100	10
1153	N-Ethyl-N-phenyl ethanolamine	1	1	0	97.83	72.73	11
1154	alpha-Ethyl-beta-phenylglycidic acid, methyl ester	0	1	2	17.07	6.25	16
1155	beta-Ethyl-beta-phenylglycidic acid, methyl ester	1	1	0	95.65	81.82	11
1156	alpha-Ethyl-beta-phenylglycidic acid, propyl ester	0	1	2	88.37	78.57	14
1157	beta-Ethyl-beta-phenylglycidic acid, iso-propyl ester	0	1	0	86.84	73.68	19
1158	Ethyl phthalyl glycolic acid, methyl ester	0	0	2	97.62	93.33	15
1159	Ethyl o-propyl-p-cresol ether	0	0	2	100	100	11
1160	5-Ethyl-6-n-propyldioxane-1,3	0	0	2	100	100	11
1161	5-Ethyl-4-propyl-2-m-dioxanyl methyl ketone	0	0	0	50.98	0	6
1162	5-Ethyl-4-propylnonanol	0	0	0	100	90.91	11
1163	1-Ethyl-1, 2, 3 ,4-tetrahydro-2-naphthol	1	1	0	100	100	12
1164	2-Ethyl-2,4,4, 6-tetramethyl-m-dioxane	0	0	0	100	100	10
1165	Ethyl undecyl ketone	0	0	0	100	100	11
1166	alpha-Ethylvaleric acid, allyl ester	0	0	0	100	100	9
1167	Ethylxanthogenoacetic acid, ethyl ester	0	0	0	100	100	15
1168	Ethyl 3-xenyl ether	0	0	0	100	100	7
1169	1-Ethynylcyclohexanol	0	0	0	100	85.71	14
1170	2-Ethynyl-cis-2-decalol	1	1	0	100	84.62	13
1171	Eucalyptol	0	1	2	100	88.89	9
1172	Fenchone	0	0	0	100	100	15
1173	Fenchyl alcohol	0	0	2	80.95	73.33	15
1174	o-Fluorobenzoic acid, ethyl ester	0	0	2	100	91.67	12
1175	Formal di-2-chlorethyl acetal	0	0	0	100	100	6
1176	Formic acid, benzyl ester	0	0	0	100	100	12
1177	Formic acid, p,p'-dichlorobenzhydryl ester	0	0	2	100	100	13
1178	Formic acid, geranyl ester	0	0	0	70.45	69.23	13
1179	Formic acid, iso-bornyl ester	0	0	0	62.22	41.67	12
1180	Formic acid, lauryl ester	0	0	0	100	100	15
1181	Formic acid, 1,9-nonanediol diester	0	0	0	100	100	8
1182	Formic acid, oleyl ester	0	0	0	100	100	9
1183	N-(2-Formoxyethyl) formanilide	0	0	0	89.36	80	10
1184	4-Formylmorpholine	0	0	0	100	100	10
1185	Fumaric acid, diethoxyethyl ester	0	0	0	100	100	7
1186	Fumaric acid, diethyl ester	0	0	0	100	100	9
1187	Furfuryl alcohol	0	0	0	100	100	17
1188	Furfurylideneacetic acid, sec-butyl ester	1	1	0	100	100	9
1189	Furfurylideneacetic acid, ethyleneglycolmethyl ether ester	1	1	0	100	85.71	7
1190	Furfurylidenemalonic acid, diethyl ester	0	0	0	84.44	91.67	12
1191	Furfurylidenemalonic acid, dimethyl ester	0	0	2	91.11	75	12
1192	2-(2-Furfuryl)-2-imidazoline-1-ethanol	0	0	0	95.56	75	12
1193	beta-Furfuryloxypropionitrile	0	0	0	97.96	62.5	8
1194	Furylacrylic acid, ethylene glycol ethyl ether ester	1	0	2	98.04	66.67	6
1195	Furylacrylic acid, methallyl ester	1	1	0	100	100	13
1196	Furyl acrylic acid, phenethyl ester	0	0	0	100	92.86	14
1197	1-Furyl-2,2-diethylpropylene glycol-1,3	0	0	0	41.51	25	4
1198	1-Furyl-2-ethyl-2-n-butyl-propanediol-1,3	0	0	0	54.9	33.33	6
1199	2-(2-Furyl)-5-ethyl-6-n-propyl-dioxane-1,3	0	1	2	86.05	57.14	14
1200	2-Furyl-4,4,6-trimethyl-m-dioxane	0	1	0	54.05	45	20
1201	Geranic acid	1	1	0	100	70	10
1202	Glutaric acid, di-n-propyl ester	0	0	0	100	100	10
1203	Glutaronitrile	0	0	0	97.96	87.5	8
1204	dl-Glyceric acid, ethyl ester	0	0	0	100	87.5	8
1205	Glycerine	0	0	0	100	90	10
1206	Glycerol acetone	0	0	2	100	100	13
1207	Glycerol-alpha, gamma-di-isoamyl ether	1	1	0	100	90	10
1208	Glycerol-alpha, alpha'-dimethyl ether	0	0	0	100	100	10
1209	Glycerol formal	0	0	0	100	100	11
1210	Glycerol mono-iso-amyl ether	1	1	0	100	81.25	16
1211	Glycerol monomethyl ether	0	0	0	100	100	11
1212	Glycolic acid, butyl ester	0	0	0	100	100	15
1213	Glycolic acid, iso-butyl ester	0	0	0	100	100	4
1214	Glycolic acid, sec-butyl ester	0	0	0	100	100	7
1215	Glycolic acid , beta-ethoxyethyl ester	0	0	0	100	100	11
1216	Glycolic acid, glycerol triester	0	0	0	98.04	50	6
1217	Glycolic acid, beta-methoxyethyl ester	0	0	0	100	100	9
1218	10-Hendecenoic acid, n-butyl ester	0	0	0	100	100	13
1219	10-Hendecenoic acid, n-propyl ester	0	0	0	100	100	11
1220	Heptadecanol	0	0	0	100	100	16
1221	n-Heptaldehyde	0	0	0	97.83	81.82	11
1222	Heptanol-2	0	0	0	91.67	100	9
1223	beta-(3-Hepten-3-yl)glycidic acid, allyl ester	0	0	0	69.05	53.33	15
1224	n-Heptoic acid, 2-n-amyl-3-hydroxynonyl ester	0	0	0	100	100	15
1225	n-Heptylcyanoacetic acid, ethyl ester	0	0	2	92.31	77.78	18
1226	2-(3-Heptyl)-m-dioxane	0	0	0	100	100	15
1227	Heptylic acid, heptyl ester	0	0	0	100	100	11
1228	Heptylic acid, 1,5-pentanediol monoester	1	1	0	97.78	100	12
1229	N-n-Heptyl phthalimide	0	0	0	82.98	50	10
1230	N-Heptyl-p-toluene sulfonamide	0	0	0	100	100	11
1231	2-Heptynoic acid, n-amyl ester	0	0	0	100	100	10
1232	2-Heptynoic acid, iso-amyl ester	0	0	0	100	100	11
1233	2-Heptynoic acid, 3-butyn-1-yl ester	0	0	2	100	100	9
1234	2-Heptynoic acid, cyclohexyl ester	0	0	0	97.62	100	15
1235	2-Heptynoic acid, ethylene glycol benzyl ether ester	0	0	2	100	100	7
1236	2-Heptynoic acid, 3-octynyl ester	0	0	0	100	100	13
1237	2-Heptynoic acid, propargyl ester	0	0	0	100	100	8
1238	Hexadecane	0	0	0	100	100	11
1239	n-Hexadecane nitrile	0	0	0	100	100	13
1240	Hexadecanoic acid, butyl ester	0	0	2	100	100	5
1241	N-Hexadecanoyldibutylamine	0	0	0	100	100	14
1242	1-Hexadecene	0	0	0	100	100	8
1243	Hexaethylene glycol	0	0	0	97.92	88.89	9
1244	Hexahydrobenzoic acid, diethylene glycol monoester	0	1	0	22	0	7
1245	Hexahydrobenzoic acid, ethyl ester	0	0	0	100	100	18
1246	Hexahydrobenzoic acid, methyl-isobutyl ethynyl carbinyl ester	0	0	0	100	100	8
1247	Hexahydrobenzoic acid, methylethylethynyl carbinyl ester	0	0	0	100	100	12
1248	Hexahydrobenzoic acid, 2-octynyl-1 ester	0	0	0	100	100	11
1249	Hexahydrobenzoic acid, 3-octynyl-1 ester	0	0	2	100	100	14
1250	Hexahydrophthalic acid, di-n-butyl ester	0	0	0	100	100	10
1251	Hexamethylacetone	0	0	0	100	100	9
1252	1,5-Hexanediol	0	0	0	93.62	60	10
1253	(1-Hexenyl)ethylmalonic acid diethyl ester	0	0	0	100	100	10
1254	(1-Hexenyl)ethylmalonic acid dimethyl ester	0	0	0	100	100	12
1255	Hexoic acid, 2-cyclohexanonyl ester	1	1	0	95.92	100	8
1256	4-Hexylcyclohexandiol-1,3	0	0	0	42.86	0	8
1257	n-Hexyl diethylene glycol monoether	1	1	0	100	100	10
1258	n-Hexyl glyceryl ether	1	0	2	100	90.91	11
1259	o-n-Hexyloxybenzaldehyde	1	0	0	76.36	50	2
1260	n-Hexylphenylcarbinol	0	1	0	13.95	7.14	14
1261	Hexyl phenyl ether	0	0	0	95.92	100	8
1262	Homophthalic acid, diallyl ester	0	0	0	100	100	12
1263	Homophthalic acid, di-n-propyl ester	0	0	2	100	100	9
1264	Hydratropic aldehyde	0	0	0	95.65	90.91	11
1265	Hydroabietyl alcohol	0	0	0	100	100	8
1266	o-hydroxyacetophenone	0	0	0	83.72	57.14	14
1267	alpha-Hydroxy-beta-acetoxy-isobutyric acid, iso-amyl ester	1	1	0	100	100	2
1268	1-Hydroxy-2-acetoxycyclohexyl acetic acid, ethyl ester	0	0	0	30.95	0	15
1269	p-Hydroxybenzoic acid, 2-(2-ethoxyethoxy)ethyl ester	0	0	2	100	100	9
1270	p-Hydroxybenzoic acid, beta-ethoxyethyl ester	0	0	0	84.91	0	4
1271	p-Hydroxybenzoic acid, 2-ethyl-hexyl ester	0	0	0	100	100	8
1272	alpha-Hydroxy-iso-butyric acid, benzyl ester	1	1	0	100	100	10
1273	alpha-Hydroxy-iso-butyric acid, bornyl ester	1	1	0	100	92.31	13
1274	alpha-Hydroxy-iso-butyric acid, ethyl ester	0	0	0	100	100	8
1275	alpha-Hydroxy-iso-butyric acid, glyceryl triester	0	0	0	90.7	50	14
1276	alpha-Hydroxy-iso-butyric acid, methyl ester	0	0	0	100	100	19
1277	alpha-Hydroxy-iso-butyric acid, 4-methylcyclohexyl ester	0	1	0	10.2	0	8
1278	alpha-Hydroxy-iso-butyric acid, octyl ester	0	0	0	70.21	40	10
1279	alpha-Hydroxy-iso-butyric acid, 2-phenylethyl ester	1	1	0	100	100	12
1280	alpha-Hydroxy-iso-butyric acid, phenylpropylester	1	1	0	97.96	87.5	8
1281	beta-Hydroxybutyrolactone	0	0	0	100	100	9
1282	o-Hydroxy-iso-butyrophenone	0	1	0	60.42	55.56	9
1283	p-Hydroxy-iso-butyrophenone	0	1	0	60.87	27.27	11
1284	2-Hydroxycaprylic acid, n-butyl ester	1	1	0	100	100	10
1285	Hydroxycitronellal	1	1	0	100	54.55	11
1286	Hydroxycitronellal dimethyl acetal	1	1	0	97.87	40	10
1287	Hydroxycitronellal oxime	0	1	0	26.09	9.09	11
1288	1-Hydroxycyclohexaneacetic acid, iso-amyl ester	1	1	2	100	100	12
1289	1-Hydroxycyclohexaneacetic acid, cyclopentyl ester	1	1	2	100	100	11
1290	1-Hydroxycyclohexanecarboxylic acid, acetonyl ester	1	1	0	95.92	12.5	8
1291	1-Hydroxycyclohexanecarboxylic acid, 2-butoxyethyl ester	1	1	0	100	90	10
1292	1-Hydroxycyclohexanecarboxylic acid, 2-ethoxyethyl ester	1	1	0	100	90	10
1293	1-Hydroxycyclohexylacetic acid, n-butyl ester	1	1	0	100	100	14
1294	1-Hydroxycyclohexylacetic acid, ethyl ester	1	1	0	100	100	12
1295	1-Hydroxycyclohexylacetic acid, n-propyl ester	1	1	0	100	100	12
1296	3-(1-Hydroxycyclohexyl) propanol-1	0	1	0	6	0	7
1297	3-(1-Hydroxycyclohexyl)-2-propene-1-ol	1	1	0	100	100	16
1298	1-Hydroxycyclopentaneacetic acid, cyclohexyl ester	1	1	2	100	100	11
1299	1-Hydroxycyclopentanecarboxylic acid, 2-butoxyethyl ester	1	1	2	100	100	20
1300	N-(2-hydroxyethyl)acetamide	0	0	0	100	100	7
1301	beta-Hydroxyethyl-alpha-hydroxy-iso-butyramide	0	0	2	100	93.33	15
1302	N-Hydroxyethyl lactamide	0	0	0	97.92	100	9
1303	N-(beta-Hydroxyethyl)-o-methoxybenzamide	0	0	0	63.27	37.5	8
1304	3-Hydroxy-4-ethyloctanoic acid, methyl ester	0	0	0	20.45	7.69	13
1305	3-Hydroxy-4-ethyloctanoic acid, propyl ester	0	0	0	85.11	80	10
1306	3-Hydroxy-4-ethyl-4-octenoic acid, allyl ester	0	0	0	81.25	77.78	9
1307	2-Hydroxy-3-ethylvaleric acid, dodecyl ester	0	0	0	100	100	6
1308	2-Hydroxy-3-ethylvaleric acid, octyl ester	0	0	0	100	100	10
1309	3-Hydroxy-4-hexanone	0	0	2	100	100	19
1310	beta-Hydroxy-beta-methyl adipic acid, gamma lactone methyl ester	0	0	0	100	100	11
1311	1-Hydroxy-2-methyl-3-butanone	0	0	0	100	100	11
1312	1-Hydroxymethyl-ethynyl-1-cyclohexanol	1	1	0	100	88.89	9
1313	2-Hydroxymethyl-4,5-hydroxytetrahydropyran	0	0	0	95.45	92.31	13
1314	N-(1-Hydroxymethyl)propyl) acetamide	0	0	2	97.78	91.67	12
1315	3-Hydroxy-2-naphthoic acid, n-amyl ester	0	0	0	100	100	14
1316	3-Hydroxy-2-naphthoic acid, n-butyl ester	0	0	2	100	100	10
1317	3-Hydroxy-2-naphthoic acid, n-propyl ester	0	0	0	100	100	8
1318	2-Hydroxy-5-tert-octyldiphenyl	0	0	0	100	100	12
1319	2-Hydroxy-5-(1'-phenylethyl) diphenyl	0	0	0	100	100	19
1320	p-Hydroxyphenylpropanol-3	0	1	0	9.09	7.69	13
1321	N-beta-Hydroxypropyl-4-methyl-1,2,3,6-tetrahydrophthalimide	0	0	0	60.98	62.5	16
1322	2-Hydroxyvaleric acid	0	0	0	100	87.5	8
1323	Indan	0	0	0	100	100	10
1324	2-Iodo-2'-phenoxydiethyl ether	0	0	0	100	91.67	12
1325	2-Iodo-2'-(2,4,6-trichlorophenoxy)diethyl ether	0	0	0	100	100	13
1326	Isobornyl benzyl ether	0	0	0	100	100	10
1327	Isobornyl 2-nitro-2-methyl-propyl ether	0	0	0	97.83	100	11
1328	Isopulegol	0	1	0	62.5	55.56	9
1329	Itaconic acid, diethyl ester	0	0	0	100	100	21
1330	2-Ketocyclohexylglyoxalic acid, ethyl ester	1	1	0	90.7	28.57	14
1331	alpha-Keto-beta-ethylsuccinic acid, diethyl ester	0	0	0	97.78	100	12
1332	beta-Keto-gamna-phenylcaproic acid, ethyl ester	0	0	0	100	100	11
1333	alpha-Keto-delta-phenylvaleric acid, ethyl ester	0	0	0	90.7	92.86	14
1334	4-Ketopimelic acid, diethyl ester	0	0	0	91.49	90	10
1335	alpha-Keto-beta-n-propyl succinic acid, diethyl ester	0	0	2	97.87	100	10
1336	Lactic acid, n-amyl ester	0	0	0	59.52	53.33	15
1337	Lactic acid, iso-amyl ester	0	1	0	71.43	62.5	8
1338	Lactic acid, beta-chloroethoxyethyl ester	0	0	0	95.65	81.82	11
1339	Lactic acid, crotyl ester	0	0	0	100	100	10
1340	Lactic acid, decyl ester	0	0	0	90.48	93.33	15
1341	Lactic acid, diethylene glycol ethyl ether ester	0	1	2	97.78	75	12
1342	Lactic acid, beta-ethoxyethyl ester	0	0	0	100	100	9
1343	Lactic acid, 2-ethylbutyl ester	0	1	2	48.94	50	10
1344	Lactic acid, ethylene glycol iso-propyl ether ester	0	0	0	100	100	9
1345	Lactic acid, n hexyl ester	0	1	0	5.77	0	5
1346	Lactic acid, beta-methallyl ester	0	0	0	100	100	20
1347	Lactic acid, methoxyethyl ester	0	0	0	100	100	9
1348	Lactic acid, methyl ester	0	0	0	100	100	16
1349	Lactic acid, 1,3-propanediol diester	0	0	0	91.3	100	11
1350	Lactic acid, iso-propyl ester	0	0	0	100	100	14
1351	Lactyllactic acid, methyl ester	0	0	0	100	66.67	6
1352	Lauric acid, allyl ester	0	0	0	100	100	11
1353	Lauric acid, p-tert-amylphenoxyethyl ester	0	0	0	100	100	11
1354	Lauric acid, butoxyethyl ester	0	0	0	100	100	8
1355	Lauric acid, chloroethyl ester	0	0	0	100	100	9
1356	Lauric acid, diethylene glycol monoester	0	0	2	100	100	9
1357	Lauric acid, beta'-ethoxy-beta ethoxyethyl ester	0	0	0	100	100	7
1358	Lauric acid, ethylene glycol monoester	0	0	0	100	87.5	16
1359	Lauric acid, ethyl ester	0	0	2	100	100	6
1360	Lauric acid, glycerol-alpha,alpha'-di-iso-amyl ether ester	0	0	0	100	100	15
1361	Lauric acid, glycerol-alpha,alpha'-di-methyl ether ester	0	0	2	100	100	12
1362	Lauric acid, glycidyl ester	0	0	0	100	100	16
1363	Lauric acid, hydroabietyl ester	0	0	0	100	100	12
1364	Lauric acid, methyl ester	0	0	2	100	100	14
1365	Lauric acid, 1-phenyl-3-methyl-5-hydroxypyrazole ester	0	0	0	100	100	12
1366	Lauric acid, tetrahydrofurfuryl ester	0	0	2	100	100	10
1367	Lauronitrile	0	0	2	100	100	9
1368	beta-Lauroyltetralin	0	0	0	100	100	10
1369	Lauryl alcohol	0	0	2	97.78	100	12
1370	Lauryl bromide	0	0	0	100	100	8
1371	Laurylethylmalonic acid, diethyl ester	0	0	0	100	100	17
1372	Levulinic acid	0	0	0	100	100	8
1373	Levulinic acid, 4-bicyclohexyl ester	0	0	0	100	100	10
1374	Levulinic acid, 2-butene-1,4-diol diester	0	0	0	100	100	21
1375	Levulinic acid, diethylene glycol monoester	0	0	0	91.49	100	10
1376	Levulinic acid, ethyl ester	0	0	2	100	100	7
1377	Levulinic acid, glycerol-alpha, alpha'-dimethyl ether ester	0	0	0	87.8	81.25	16
1378	Levulinic acid, methyl ester	0	0	0	100	100	15
1379	Limonene	0	0	0	100	100	8
1380	Linoleic acid, methyl ester	0	0	0	100	100	7
1381	Maleic acid, di-(allyl lactate) ester	0	0	0	100	100	6
1382	Maleic acid, diamyl ester	0	0	0	100	100	10
1383	Maleic acid, dibenzyl ester	0	0	0	100	100	13
1384	Maleic acid, di-2-(2-bromo-4- ethylphenoxy) ethyl ester	0	0	0	100	100	12
1385	Maleic acid, di(n-butyl lactate) ester	0	0	0	100	100	9
1386	Maleic acid, di(ethyl lactate) ester	0	0	0	100	100	10
1387	Maleic acid, dihexyl ester	0	0	0	100	100	10
1388	Maleic acid, di-(methyl lactate) ester	0	0	0	100	100	10
1389	Malic acid, bis(2-ethylhexyl) ester	0	0	0	100	100	10
1390	dl-Malic acid, di-allyl ester	0	1	0	66.67	66.67	9
1391	dl-Malic acid, di-n-butyl ester	1	1	0	100	100	7
1392	Malic acid, dioleyl ester	0	0	2	100	100	10
1393	dl-Malic acid, di-propyl ester	0	1	0	32.65	37.5	8
1394	Malonic acid, diiso-amyl ester	0	0	0	100	100	8
1395	Malonic acid, di-n-butyl ester	0	0	0	100	100	11
1396	Malonic acid, diethyl ester	0	0	0	100	100	9
1397	Malonic acid, dimethyl ester	0	0	0	100	100	11
1398	Malonic acid, dipropyl ester	0	0	0	100	100	6
1399	Malonic acid, diiso-propyl ester	0	0	0	100	100	13
1400	Malonic acid, ethyl propyl ester	0	0	2	100	100	9
1401	Mandelic acid, butyl ester	1	1	0	93.62	100	10
1402	Mandelic acid, iso-butyl ester	1	1	0	100	100	14
1403	Mandelic acid, ethyl ester	1	1	0	97.83	90.91	11
1404	Mandelic acid, n-hexyl ester	1	0	0	66.67	33.33	9
1405	Mandelic acid, iso-propyl ester	1	1	0	100	100	11
1406	Menthone	0	0	0	100	100	8
1407	Mesityl tert-butyl ketone	0	0	0	100	100	12
1408	Mesityl oxide epoxide	0	0	0	100	100	12
1409	Methacrylic acid, 2-(2-chloro-phenoxy) ethyl ester	0	0	0	100	100	8
1410	Methacrylic acid, decyl ester	0	0	2	100	100	13
1411	Methacrylic acid, 2-ethylhexyl ester	0	0	0	100	100	13
1412	Methacrylic acid, octyl ester	0	0	0	100	100	13
1413	Methacrylic acid, tetrahydrofurfuryl ester	0	0	2	95.74	90	10
1414	Methacrylic acid, 3,3,5-trimethylcyclohexyl ester	0	0	0	100	100	9
1415	Methacryloxyacetic acid, methyl ester	0	0	2	100	100	9
1416	alpha-Methacryloxypropionic acid, n-butyl ester	0	0	0	100	100	10
1417	alpha-Methacryloxypropionic acid, iso-propyl ester	0	0	0	100	100	12
1418	Methallyl benzyl ether	0	0	0	100	100	7
1419	Methallyl beta-benzyloxyethyl ether	1	1	0	97.78	100	12
1420	2-Methallylcyclohexanol	0	1	0	44.23	60	5
1421	2-Methallylcyclohexanone	0	0	0	97.87	100	10
1422	2-Methallyl-4-methylcyclohexanol	0	1	0	35.56	8.33	12
1423	2-Methallyl-4-methylcyclohexanone	0	0	0	97.83	90.91	11
1424	p-Methallyloxyphenethyl alcohol	0	1	0	13.73	0	6
1425	2-(p-Methallyloxyphenyl)-5-ethyl-6-n-propyl-1,3-dioxane	0	0	0	100	100	10
1426	Methallyl beta-phenethyl ether	0	0	2	88.89	91.67	12
1427	Methallyl beta-phenoxyethyl ether	1	1	0	100	85.71	14
1428	2-Methallyl phenyl ether	0	0	0	100	100	8
1429	2-Methallyl 2-xenyl ether	0	0	0	100	100	11
1430	2-Methallyl 3-xenyl ether	0	0	0	100	100	12
1431	Methoxyacetic acid, 1,4-butanediol diester	0	0	2	100	85.71	14
1432	o-Methoxybenzyl alcohol	1	1	2	100	100	9
1433	p-Methoxybenzyl alcohol	1	1	0	100	92.31	13
1434	2-Methoxy-3-chlorobiphenyl	0	0	0	100	100	19
1435	p-Methoxycinnamic acid, 2- ethyl-n-butyl ester	0	0	0	100	100	14
1436	p-Methoxycinnamic acid, 2- ethyl-n-hexyl ester	0	0	0	100	100	8
1437	trans-o-Methoxycinnamic acid, iso-propyl ester	0	0	0	97.73	92.31	13
1438	8-Methoxycoumarin	0	1	0	83.33	73.33	15
1439	m-Methoxycyclohexanol	0	0	0	97.87	80	10
1440	4-methoxycyclohexanone-1	0	0	0	100	100	12
1441	4-Methoxydiphenylmethane	0	0	0	97.83	100	11
1442	alpha-Methoxyethylmalonic acid, diethyl ester	0	0	0	100	100	7
1443	1-Methoxy-2-hydroxyindane	1	1	2	100	100	13
1444	2-Methoxy-5-methylbenzophenone	0	0	0	100	100	12
1445	4-Methoxymethyl-2-methyl-1,3-dioxolane-2-propionic acid, ethyl ester	1	1	0	96	57.14	7
1446	Beta-Methoxyphenetole	0	0	0	92.31	60	5
1447	o-Methoxyphenoxyacetic acid, ethyl ester	0	0	0	89.13	81.82	11
1448	p-methoxyphenoxyacetic acid, ethyl ester	0	0	0	88.89	100	3
1449	2-(p-methoxyphenyl)-4,4-diethyl-1,3-dioxane	0	0	0	97.67	100	14
1450	1- (p-methoxyphenyl) ethanol	1	1	0	100	100	14
1451	2-(p-methoxyphenyl) ethanol	1	1	2	100	100	12
1452	2-(p-methoxyphenyl)-5-ethyl-6-n-propyldioxane-1 ,3	0	0	2	100	100	8
1453	1- (p-methoxyphenyl)-2-methyl-1,3-propandiol methylene ether	1	1	0	97.87	60	10
1454	3-(p-Methoxyphenyl)-1-propanol	1	1	0	100	100	10
1455	beta-Methoxypropionic acid, allyl ester	0	0	0	100	100	9
1456	beta-Methoxypropionic acid, n-amyl ester	0	0	0	100	100	11
1457	beta-Methoxypropionic acid, iso-amyl ester	0	0	0	100	100	13
1458	beta-Methoxypropionic acid, n-butyl ester	0	0	0	100	100	9
1459	beta-Methoxypropionic acid, iso-butyl ester	0	0	0	100	100	10
1460	beta-Methoxypropionic acid, sec-butyl ester	0	0	0	100	100	6
1461	beta-Methoxypropionic acid, n-decyl ester	0	0	0	100	100	21
1462	beta-Methoxypropionic acid, ethyl ester	0	0	2	100	100	12
1463	beta-Methoxypropionic acid, 2-ethylbutyl ester	0	0	0	100	100	16
1464	Methoxysuccinic acid, dimethyl ester	0	0	0	100	100	12
1465	4-Methoxyvalerophenone	1	1	0	84.62	40	5
1466	Methylacetoacetic acid, ethyl ester	0	0	0	100	100	10
1467	Methyl o-allyl-p-cresol ether	0	0	0	100	100	12
1468	Methyl tert-amyl ether	0	0	0	100	87.5	8
1469	Methyl amyl alpha-glyceryl ether	1	1	0	100	70	10
1470	Methyl n-amyl ketone	0	0	0	100	100	11
1471	N-Methylbenzenesulfonamide	0	1	2	81.82	38.46	13
1472	2-Methyl-1,3-benzodioxole-2-propionic acid, ethyl ester	0	0	0	97.44	88.89	18
1473	beta-(p-Methylbenzoyl)propionic acid, allyl ester	0	0	2	100	100	16
1474	alpha-Methyl-alpha-benzoylpropionic acid, ethyl ester	0	1	2	95.65	81.82	11
1475	alpha-Methylbenzyl ethylene glycol monoether	1	1	0	100	100	15
1476	alpha-Methylbenzyl propylene glycol monoether	1	1	0	100	100	11
1477	3-Methyl-Bicyclo(2,2,1)-5-heptene-2-carboxylic acid, 3-methylbicyclo (2,2,1)-5-hepten-2-yl methyl ester	0	0	0	100	100	13
1478	3-methyl-4'-bromodiphenyl	0	0	2	100	100	10
1479	(1-Methyl-1-butenyl)ethylcyano acetic acid, ethyl ester	0	0	2	100	100	14
1480	(1-Methyl-1-butenyl)propylcyano acetic acid, ethyl ester	0	0	0	100	100	9
1481	3-Methyl-6-tert-butylanisole	0	0	0	100	100	17
1482	2-Methyl-2-iso-butyl-m-dioxane	0	0	0	100	100	13
1483	1-Methylbutylethylmalonic acid, diethyl ester	0	0	0	100	100	17
1484	Methyl-iso-butylglycidic acid, cyclohexyl ester	0	0	2	97.83	100	11
1485	Methyl iso-butyl ketone	0	0	2	100	100	11
1486	1-Methyl-3-tert-butyl-4-isopropylbenzene	0	0	0	100	100	11
1487	N-Methyl-n-butyranilide	1	1	2	100	100	21
1488	N-methylcaprolactam	0	0	0	97.73	84.62	13
1489	beta-Methyl-beta-p-chlorophenylglycidic acid, allyl ester	0	0	2	95.74	80	10
1490	beta-Methyl-beta-p-chlorophenylglycidic acid, ethyl ester	0	1	2	78.57	66.67	15
1491	beta-Methyl-beta-p-chlorophenylglycidic acid, methyl ester	0	0	0	59.18	62.5	8
1492	alpha-methylcinnamic acid, allyl ester	0	0	0	92.45	75	4
1493	alpha-methylcinnamic acid, n-butyl ester	0	0	0	100	93.33	15
1494	alpha-methylcinnamic acid, n-propyl ester (trans)	0	0	0	93.75	88.89	9
1495	alpha-methylcinnamic acid, iso-propyl ester (trans)	0	0	0	95.65	81.82	11
1496	Methylcinnamyl alcohol	1	1	0	100	100	12
1497	Methyl cinnamyl ether	0	0	0	100	100	9
1498	alpha-Methylcoumarone	0	0	0	95.74	100	10
1499	N-Methylcrotonanilide	1	1	2	100	100	19
1500	Methylcyanoacetic acid, ethyl ester	0	0	0	100	100	12
1501	Beta-methylcyanosuccinic acid, diethyl ester	1	1	0	94.12	33.33	6
1502	o-Methylcyclohexanol	0	0	0	100	87.5	8
1503	m-Methylcyclohexanol	0	0	0	97.3	100	20
1504	p-Methylcyclohexanol	0	0	0	95.83	100	9
1505	m-Methylcyclohexanone	0	0	2	100	100	14
1506	4-Methyl cyclohexanone oxime	1	0	2	92.16	83.33	6
1507	1-Methyl-2,3-cyclopentanediol	0	0	2	95.74	70	10
1508	beta-methyl-gamma,gamma diacetylbutyric acid, ethyl ester	0	0	0	95.56	91.67	12
1509	2-Methyl-4-diethylamino benzaldehyde	0	0	0	48.89	16.67	12
1510	alpha-Methyldiglycolic acid, dibutyl ester	0	0	0	100	100	9
1511	2-Methyl-1,3-dioxolane-2-acetic acid, cyclohexyl ester	1	1	0	91.84	87.5	8
1512	2-Methyldiphenylether	0	0	0	100	88.89	9
1513	2-Methyl-3,6-endomethylene-1,2,3,6-tetrahydrobenzaldehyde butanol acetal	0	0	0	100	100	11
1514	3,4-Methylenedioxybenzyl n-propyl ether	1	1	0	92.31	20	5
1515	2-(3,4-Methylenedioxyphenyl)-4,4-diethyl-1,3-dioxane	0	0	2	100	85.71	7
1516	Methylenemalonic acid, diethyl ester	0	0	0	100	100	17
1517	beta-Methylepichlorohydrin	0	0	0	100	93.33	15
1518	alpha-Methylepoxycyclohexylidene acetic acid, allyl ester	1	1	0	90	71.43	7
1519	4-methyl-4'-ethylbenzophenone	0	0	0	100	100	10
1520	N-(1-Methyl-4-ethyloctyl)phthalimide	0	0	0	100	87.5	8
1521	2-Methyl glycerine	0	0	0	100	100	6
1522	6-Methyl-2,4-heptanediol	1	1	0	100	100	11
1523	2-Methylheptanol-3-one-5	0	1	0	80	50	12
1524	3-Methylheptanol-3-one-5	0	0	0	95.45	100	13
1525	Methyl heptenone	0	0	0	100	100	9
1526	3-Methyl-2,4-hexanediol	1	1	2	100	77.78	9
1527	5-Methyl-2,4-hexanediol	1	1	0	100	100	9
1528	3-Methylhexanol-3-one-2	0	0	0	100	100	13
1529	(1-Methylhexylidene)cyano acetic acid, methyl ester	0	0	0	97.67	85.71	14
1530	Methyl hexyl ketone	0	0	0	100	100	11
1531	Methyl 1-hydroxycyclohexyl ketone	0	0	0	94.87	88.89	18
1532	3-Methyl-4-hydroxy-2-heptanone	0	0	0	83.33	76.19	21
1533	1-Methyl-2-hydroxy-2-phenyl-cyclopentanecarboxylic acid, methyl ester	0	0	2	43.9	43.75	16
1534	alpha-Methyl-beta-hydroxy-beta-phenylpropionic acid, ethyl ester	1	1	0	100	94.44	18
1535	3-Methyl-4-methoxyacetophenone	1	1	0	100	62.5	8
1536	3-Methyl-4-methoxybutyrophenone	0	0	0	76.6	80	10
1537	beta-Methyl-beta-p-methoxyphenylglycidic acid, allyl ester	0	0	0	100	90	10
1538	beta-Methyl-beta-p-methoxyphenylglycidic acid, methyl ester	0	0	0	93.75	100	9
1539	beta-Methyl-beta-p-methoxyphenylglycidic acid, 2-phenyl ethyl ester	0	0	2	100	100	7
1540	Methyl alpha-naphthyl ketone	0	0	0	77.08	66.67	9
1541	4-Methyl-2-nitro-3-pentanol	0	1	0	34.62	0	5
1542	5-Methyl-5-nitro-2-iso-propyl-m-dioxane	1	1	0	97.87	90	10
1543	Methyl nonyl ketone	0	0	0	100	100	14
1544	2-Methyloctane-4,6-diol	1	1	0	100	100	14
1545	7-Methyl-2,4-octanediol	1	1	0	100	100	15
1546	alpha-Methylol iso-butyrophenone	1	1	0	95.83	100	9
1547	N-Methylol nonamide	0	1	0	16.67	22.22	9
1548	2-Methyl-4-oxo-1,3-dioxaspiro(4.5) decane-2-carboxylic acid, propyl ester	0	0	0	92.16	83.33	6
1549	7-Methyl-4-oxo-5-octenoic acid, allyl ester	0	0	0	95.92	100	8
1550	2-Methyl-1,3-pentanediol	0	1	2	97.67	85.71	14
1551	4-Methyl-2-pentenoic acid, ethyl ester	1	0	0	8	0	7
1552	m-Methylphenethyl alcohol	1	1	0	97.62	86.67	15
1553	Methyl phenyl acetaldehyde oxime	1	1	0	95.74	100	10
1554	N-Methyl-N-phenylcarbamic acid, butyl ester	0	0	0	81.25	100	9
1555	alpha-methyl alpha-phenyl cyclohexanone	0	0	0	96.08	83.33	6
1556	2-Methyl-2-phenyl-m-dioxane	0	0	2	91.67	100	9
1557	beta-Methyl-beta-phenylglycidic acid, allyl ester	1	1	0	100	100	17
1558	alpha-Methyl-beta-phenylglycidic acid, allyl ester	1	1	0	100	100	14
1559	beta-Methyl-beta-phenylglycidic acid, benzyl ester	0	0	0	100	100	10
1560	alpha-Methyl-beta-phenylglycidic acid, methallyl ester	1	1	0	95.74	70	10
1561	beta-Methyl-beta-phenylglycidic acid, methally ester	1	1	0	93.75	77.78	9
1562	alpha-Methyl-beta-phenylglycidic acid, methy ester	1	1	0	97.83	100	11
1563	2-Methyl-5-Phenyl-2-propyl-1,3-dioxolan-4-one	0	0	0	54.17	55.56	9
1564	(1-Methyl-3-phenylpropylidene) cyanoacetic acid, ethyl ester	0	0	0	100	100	12
1565	2-Methyl-1,1,3-propanetricarboxylic acid, tri-n-hutyl ester	0	0	0	100	100	13
1566	(1-Methyl-1-propenyl)allyl malonic acid, diethyl ester	0	0	0	100	100	16
1567	(1-Methyl-1-propenyl)butylcyanoacetic acid, ethyl ester	0	0	0	100	100	13
1568	Methyl o-propenyl-p-cresol ether	0	0	0	100	100	10
1569	(1-Methyl-1-propenyl)malonic acid, diethyl ester	0	0	0	100	100	10
1570	(1-Methyl-1-propenyl)propylcyanoacetic acid, ethyl ester	0	0	0	100	88.89	9
1571	N-Methyl propionamide	0	0	0	100	100	9
1572	Methyl o-propyl-p-cresol ether	0	0	2	100	100	10
1573	7-Methyl-4-propyidecanediol-4,7	0	0	0	70.45	46.15	13
1574	2-Methyl-2-n-propyl-m-dioxane	0	0	0	100	100	15
1575	beta-Methyl-beta-propyl-glycidic acid, ethyl ester	0	0	0	97.78	91.67	12
1576	2-Methyl-3-propyl-2-hexenenitrile	0	0	0	97.73	92.31	13
1577	3-Methyl-2-propyl-2-hexenenitrile	0	0	0	97.87	90	10
1578	4-Methyl-3-iso-propylpentanol-3-one-2	0	0	0	100	84.62	13
1579	2-Methyl-5-iso-propylphenethyl alcohol	0	1	0	20.41	12.5	8
1580	Beta-(3,4-Methyl-iso-propyl)phenoxy-beta'-chlorodiethyl ether	0	0	0	100	100	11
1581	beta-(3,4-Methyl-iso-propyl)phenoxy-beta'-hydroxydiethyl ether	0	0	0	43.75	55.56	9
1582	1-Methyl-2-pyridone	0	0	2	100	100	6
1583	1-Methyl-1,2,3,4-tetrahydro-2-Naphthol	1	1	2	100	100	15
1584	8-Methyl-2,3-tetramethylene-1,4-dioxaspiro (4.5) decane	0	0	0	100	100	11
1585	Methyl undecyl ketone	0	0	2	100	100	11
1586	Methyl undecylvinylcarbinol	0	0	0	100	91.67	12
1587	4-Morpholineacetic acid, butyl ester	1	1	0	100	90.91	11
1588	4-Morpholineacetic acid, isobornyl ester	1	1	0	86.67	33.33	12
1589	Myrcene	0	0	0	100	100	12
1590	Myristic acid, chloroethyl ester	0	0	0	100	100	6
1591	Myristic acid, cyclohexyl ester	0	0	2	100	100	8
1592	Myristic acid, diethylene glycolmonoester	0	0	0	100	100	9
1593	Myristic acid, ethyl ester	0	0	0	100	100	10
1594	Myristic acid, glycerol alpha, alpha'-dimethyl ether ester	0	0	0	100	100	13
1595	Myristic acid, methyl ester	0	0	0	100	100	8
1596	Myristonitrile	0	0	0	100	100	14
1597	1-Naphthalenebutyric acid, ethyl ester	0	0	0	100	100	11
1598	2-Naphthalenebutyric acid, ethyl ester	0	0	0	100	100	10
1599	alpha-Naphthoic acid, ethyl ester	0	0	2	97.87	100	10
1600	beta-Naphthoic acid, ethyl ester	0	0	0	88.89	75	12
1601	alpha-Naphthoic acid, methyl ester	0	0	0	85.11	30	10
1602	1-Naphthonitrile	1	1	0	92.16	33.33	6
1603	beta-Naphthyl iso-amyl ether	0	0	0	100	100	7
1604	Nicotyrine	1	0	2	93.62	50	10
1605	o-Nitrobenzoic acid, ethyl ester	0	0	0	100	100	11
1606	m-Nitrobenzyl alcohol	0	0	0	70.21	50	10
1607	1-Nitrobutane	0	0	0	94.23	60	5
1608	Nitroethane	0	0	0	100	100	10
1609	2-Nitro-3-hydroxy-4-ethyloctane	0	1	2	86.49	75	20
1610	Nitromethane	0	0	0	100	100	10
1611	2-Nitro-2-methyl-3-hydroxy-propyl isobornyl ether	0	0	0	97.83	54.55	11
1612	3-Nitrophthalimide	1	1	0	75	20	5
1613	2-Nitropropane	0	0	0	100	100	15
1614	m-Nitrotrifluorotoluene	0	0	0	98.11	75	4
1615	Nonaethylene glycol	0	0	2	100	100	15
1616	1,9-Nonanediol	0	0	0	9.52	13.33	15
1617	2,4-Nonanediol	1	1	2	100	100	8
1618	5-Nonanone oxime	1	1	0	65.38	0	5
1619	2-Nonenoic acid, methyl ester	0	0	0	97.62	93.33	15
1620	n-Nonylphenylcarbinol	0	0	0	100	100	12
1621	Octadecane	0	0	0	100	100	15
1622	Octadecanoic acid, methyl ester	0	0	0	100	100	13
1623	Octadecanoic acid, 2-octyl ester	0	0	0	100	100	7
1624	N-Octadecanoyldibutylamine	0	0	0	100	100	12
1625	Octadecene-1	0	0	0	100	100	11
1626	Octadecyl bromide	0	0	0	100	100	11
1627	n-Octaldehyde diethyl acetal	0	0	2	100	100	11
1628	1,2-Octanediol	1	1	0	100	100	13
1629	2,3-Octanediol	1	1	2	100	100	13
1630	2,4-Octanediol	1	1	2	100	100	9
1631	Octane-3,3, 6-tricarboxylic acid, triethyl ester	0	0	0	100	100	9
1632	Octanoic acid, 2-butene-1,4-diol diester	0	0	0	100	100	13
1633	3-Octenol-1	0	0	0	85.71	80	15
1634	Octoxyacetic acid, octyl ester	0	0	0	100	100	8
1635	Octyl benzyl ether	0	0	0	100	100	12
1636	2-Octyl-4-chlorophenol	0	0	0	100	100	5
1637	o-sec-Octyloxybenzaldehyde	0	0	0	100	84.62	13
1638	N-n-Octylsuccinimide	1	1	2	97.37	100	19
1639	Octyl succinyl glycolic acid, octyl ester	0	0	0	100	100	15
1640	3-Octynol-1	0	0	0	83.67	75	8
1641	Oleic acid	0	0	2	100	100	13
1642	Oleic acid, amyl ester	0	0	0	100	100	7
1643	Oleic acid, n-butyl ester	0	0	0	100	100	15
1644	Oleic acid, diethylene glycol monoester	0	0	2	100	100	18
1645	Oleic acid, ethylene glycol ester	0	0	0	100	100	14
1646	Oleic acid, ethyl ester	0	0	2	100	100	9
1647	Oleic acid, glycerol-alpha, alpha'-dimethyl ether ester	0	0	0	100	100	15
1648	Oleic acid, glyceryl monoester	0	0	0	100	100	16
1649	Oleic acid, glycidyl ester	0	0	0	100	100	10
1650	Oleic acid, 2-methoxyethyl ester	0	0	0	100	100	15
1651	Oleic acid, methyl ester	0	0	0	100	100	10
1652	Oleic acid, nonaethylene glycol monoester	0	0	0	100	100	10
1653	Oleic acid, propylene glycol di ester	0	0	0	100	100	10
1654	Oleic acid, tetrahydrofurfuryl ester	0	0	2	100	100	11
1655	Oleyl alcohol	0	0	0	100	100	14
1656	Orthoacetic acid, triamyl ester	0	0	0	100	100	12
1657	Orthobenzoic acid, triethyl ester	0	0	0	100	100	11
1658	Orthobenzoic acid, trimethyl ester	0	0	2	100	81.25	16
1659	Orthoformic acid, bornyl diethyl ester	0	0	0	100	100	12
1660	Orthoformic acid, triamyl ester	0	0	2	100	100	8
1661	Orthoformic acid, tri-n-butyl ester	0	0	0	100	100	10
1662	Orthoformic acid, tri-(2-methoxyethyl) ester	0	0	0	100	90	10
1663	Orthopelargonic acid, trimethyl ester	0	0	0	100	100	7
1664	Orthopropionic acid, tri-iso-amyl ester	0	0	0	100	100	6
1665	Oxalic acid, diamyl ester	0	0	0	100	100	14
1666	Oxalic acid, di-iso-butyl ester	0	0	0	100	100	12
1667	Oxalic acid, di-(2-ethylhexyl) ester	0	0	0	100	100	13
1668	Oxalic acid, di-iso-propyl ester	0	0	0	100	100	14
1669	alpha-Oximino-iso-caproic acid, ethyl ester	1	1	0	96.15	80	5
1670	2-Oxocyclopentanecarboxylic acid, cyclohexyl ester	0	1	0	59.52	13.33	15
1671	2-Oxocyclopentanecarboxylic acid, cyclopentyl ester	1	1	0	98	85.71	7
1672	2-Oxocyclopentanecarboxylic acid, tetrahydrofurfuryl ester	0	1	0	52	28.57	7
1673	gamma-Oxo-4-morpholinebutyric acid, propyl ester	0	0	0	78.43	50	6
1674	4-Oxo-5,5-Pentamethylene-1,3-dioxolane-2-carboxylic acid, ethyl ester	0	0	0	76.74	57.14	14
1675	Palmitic acid, ethyl ester	0	0	0	100	100	8
1676	Palmitic acid, glycerol-alpha, alpha'-dimethyl ether ester	0	0	0	100	100	7
1677	Palmitic acid, methyl ester	0	0	0	100	100	11
1678	Palmitic acid, iso-propyl ester	0	0	0	100	100	4
1679	Pelargonic acid	1	1	0	98.04	100	6
1680	Pelargonic acid, beta-chloro-allyl ester	0	0	0	100	100	13
1681	Pelargonic acid, cyclohexyl ester	0	0	0	100	100	14
1682	Pelargonic acid, diethylene glycol diester	0	0	0	100	100	8
1683	Pelargonic acid, ethyl ester	0	0	0	100	100	10
1684	Pelargonic acid, hexaethylene glycol monoester	0	0	0	100	100	11
1685	Pelargonic acid, tetrahydrofuryl ester	0	0	0	97.96	87.5	8
1686	Pelargonic acid, triethylene glycol diester	0	0	0	100	100	6
1687	alpha-Pelargonoxypropionic acid, beta-butoxyethyl ester	0	0	0	100	100	9
1688	alpha-Pelargonoxypropionic acid, butyl ester	0	0	0	100	100	15
1689	alpha-Pelargonoxypropionic acid, beta-chloroethoxyethyl ester	0	0	0	100	100	11
1690	alpha-Pelargonoxypropionic acid, diethylene glycol mono-n-butyl ester	0	0	0	100	100	10
1691	alpha-Pelargonoxypropionic acid, tetrahydrofuryl ester	0	0	0	100	100	19
1692	Pentachlorophenoxyacetic acid, 2-ethylhexyl ester	0	0	2	100	100	10
1693	Pentadecanone-2	0	0	0	100	100	13
1694	Pentaerythritol dipropional	1	1	0	96.23	25	4
1695	1,1,3,5,7-Pentaethoxyoctane	0	0	2	100	100	15
1696	Pentaethylbenzene	0	0	0	100	100	11
1697	2,2,4,4,6-Pentamethyl-m-dioxane	0	0	0	100	100	8
1698	2,2-Pentamethylene-m-dioxane	0	0	2	100	87.5	16
1699	2,2-Pentamethylene-5-ethyl-6-n-propyldioxane-1,3	0	0	0	100	100	12
1700	N,N-Pentamethyleneglycine, cyclohexyl ester	1	1	0	97.83	72.73	11
1701	N,N-Pentamethylenesuccinamic acid, iso-butyl ester	0	0	0	57.45	30	10
1702	N,N-Pentamethylenesuccinamic acid, ethyl ester	0	1	2	6.98	0	14
1703	N,N-Pentamethylenesuccinamic acid, methyl ester	0	0	0	41.3	9.09	11
1704	N,N-Pentamethylenesuccinamic acid, n-propyl ester	1	1	0	97.62	66.67	15
1705	N,N-Pentamethylenesuccinamic acid, iso-propyl ester	1	1	0	100	100	11
1706	2,2-Pentamethylene-4,4,6-trimethyl-m-dioxane	0	0	0	100	100	13
1707	1,4-pentanediol	0	0	0	100	100	13
1708	2,4-Pentanediol	0	0	0	100	100	10
1709	(1-iso-Pentenyl)ethylmalonic acid, diethyl ester	0	0	0	100	100	6
1710	(1-iso-Pentenyl)methylmalonic acid, diethyl ester	0	0	0	100	100	8
1711	p-n-Pentoxybenzaldehyde	0	0	2	42.22	16.67	12
1712	p-iso-Pentoxybenzaldehyde	0	0	0	38.78	12.5	8
1713	p-iso-Pentoxybenzyl alcohol	1	1	2	100	87.5	8
1714	p-Pentoxycinnamic acid, 2-ethylhexyl ester	0	0	0	100	100	11
1715	p-iso-Pentoxycinnamic acid, 2-ethylhexyl ester	0	0	0	100	100	15
1716	p-Pentoxyphenethyl alcohol	0	0	0	42.55	30	10
1717	2-p-Pentoxyphenyl-5-ethyl-6-propyldioxane-1,3	0	0	0	100	100	11
1718	2-p-iso-Pentoxyphenyl-5-ethyl-6-propyldioxane-1,3	0	0	0	100	100	9
1719	3-Pentyl benzyl ether	0	0	0	100	100	10
1720	4-Pentyl-1,7-heptadieneol-4	0	0	0	100	100	9
1721	2-Pentylmalonic acid, diethyl ester	0	0	0	100	100	12
1722	4-Pentylnonanol-4	0	0	0	100	100	11
1723	beta-Phenacylpyridine	0	0	0	97.67	85.71	14
1724	Phenoxyacetic acid, ethyl ester	0	0	0	54	42.86	7
1725	Phenoxyacetic acid, hydroabietyl ester	0	0	0	100	100	9
1726	Phenoxyacetic acid, 2-hydroxy-trimethylene diester	0	0	0	100	100	10
1727	Phenoxyacetic acid, methoxyethyl ester	0	0	0	93.33	83.33	12
1728	beta-Phenoxycrotonic acid, ethyl ester	0	0	0	60.47	28.57	14
1729	gamma-Phenoxypropylmalonic acid, diethyl ester	0	0	2	100	100	4
1730	beta-Phenoxystyrene	0	1	0	98	85.71	7
1731	2-Phenoxy-2'-(2-xenoxy) diethyl ether	0	0	0	100	100	11
1732	Phenylacetaldehyde	0	0	2	100	100	5
1733	Phenylacetaldehyde dimesityl acetal	0	0	2	100	100	11
1734	Phenyl acetaldehyde dimethyl acetal	0	0	0	90.48	53.33	15
1735	Phenylacetic acid, benzyl ester	0	0	2	97.92	100	9
1736	Phenylacetic acid, isobutyl ester	0	0	0	79.17	66.67	9
1737	Phenylacetic acid, beta-chloroallyl ester	1	1	0	88.24	66.67	6
1738	Phenylacetic acid, cyclohexyl ester	0	0	0	89.13	72.73	11
1739	Phenylacetic acid, diethylene glycol monoester	0	0	0	88.64	69.23	13
1740	Phenylacetic acid, methyl ester	0	0	0	95.83	88.89	9
1741	Phenyl acetone	0	0	0	97.92	88.89	9
1742	epsilon-Phenylamyl alcohol	1	1	0	100	100	9
1743	Phenylbarbituric acid, diethyl ester	0	0	0	88.89	25	12
1744	2-Phenyl-3-benzoylcyclopropane-1,1-dicarboxylic acid, diethyl ester	0	0	0	100	100	14
1745	4-phenyl-2-butanol	0	1	0	2.04	0	8
1746	Phenyl isobutyl carbinol	1	1	0	100	100	15
1747	(1-Phenylbutylidene)cyanoacetic acid, ethyl ester	0	0	0	100	100	9
1748	delta-Phenylbutyl phenyl ketone	0	0	0	100	91.67	12
1749	alpha-Phenylbutyric acid, allyl ester	0	0	2	96	100	7
1750	alpha-Phenylbutyric acid, ethyl ester	0	0	0	100	100	12
1751	N-(alpha-Phenylbutyryl) piperidine	0	0	0	63.04	63.64	11
1752	alpha-Phenylcinnamic acid, ethyl ester	0	0	0	100	100	13
1753	2-Phenylcyclohexanol	1	1	0	100	100	10
1754	1-Phenylcyclohexene	0	0	0	100	91.67	12
1755	1-Phenylcyclohexene-2-ol-1	1	1	0	100	100	9
1756	1-Phenyl-2,2-diethylpropanediol-1.3	0	0	0	48	42.86	7
1757	4-Phenyl-5,5-dimethyldioane-1,3	0	0	2	95.45	84.62	13
1758	3-Phenyldiphenyl ether	0	0	2	100	100	19
1759	o-Phenylenedioxydiacetic acid, diethyl ester	0	0	0	100	100	10
1760	o-Phenylenedioxydiacetic acid, di-n-propyl ester	0	0	0	100	100	13
1761	1-Phenyl-2-ethylbutanediol-1,3	0	0	0	47.83	27.27	11
1762	Phenylethylcyanoacetic acid, ethyl ester	0	0	2	97.78	100	12
1763	Phenyl ethylene glycol monoether	1	1	0	97.83	54.55	11
1764	beta-Phenyl-beta-ethylglycidic acid, ethyl ester	0	1	2	25	30.77	13
1765	1-Phenyl-3-ethyl-2-heptanol	0	0	2	83.67	87.5	8
1766	(1-Phenylethylidene)cyanoacetic acid, ethyl ester	0	0	0	100	100	5
1767	Phenylethylmalonic acid, diethyl ester	0	0	0	100	100	8
1768	beta-Phenylglutaric acid, diethyl ester	0	0	0	100	100	11
1769	beta-Phenylglycidic acid, methyl ester	0	1	0	34.04	0	10
1770	beta-Phenylglycidic acid, tetrahydrofurfuryl ester	0	0	0	100	85.71	7
1771	1-Phenyl-1-hexene-5-one	1	1	0	97.83	100	11
1772	beta-Phenyl-beta-hydroxybutyric acid, ethyl ester	1	1	0	100	100	16
1773	beta-Phenyl-beta-hydroxybutyric acid, iso-propyl ester	1	1	0	100	92.86	14
1774	2-Phenyl-4-hydroxy-5-hexenonitrile	0	0	0	69.77	42.86	14
1775	beta-Phenyl-beta-hydroxy propionic acid, n-butyl ester	1	0	0	76.74	78.57	14
1776	beta-Phenyl-beta-hydroxy propionic acid, ethyl ester	1	1	0	100	100	8
1777	beta-Phenyl-beta-hydroxy propionic acid, methyl ester	1	1	0	100	80	10
1778	beta-Phenyl-beta-hydroxy propionic acid, n-propyl ester	1	1	0	92.31	100	18
1779	beta-Phenyl-beta-hydroxy propionic acid, iso-propyl ester	1	1	2	97.96	100	8
1780	1-Phenyl-3-methylallyl alcohol	1	1	0	100	100	15
1781	beta-Phenyl-beta-methylglycidic acid, iso-propyl ester	0	1	0	8.89	8.33	12
1782	Phenyl octadecanol-1	0	0	0	100	100	16
1783	1-Phenyl-2-octanol	0	0	0	43.48	18.18	11
1784	1-Phenyl-4-pentanone	1	1	0	94.12	83.33	6
1785	alpha-Phenyl-delta-phenoxyvaleronitrile	0	0	2	100	100	11
1786	1-Phenyl-1,3-propanediol	0	0	0	19.15	20	10
1787	3-Phenyl-1,2-propanediol	0	0	0	21.74	18.18	11
1788	alpha-Phenylpropionic acid, methyl ester	0	0	0	90.2	100	6
1789	beta-Phenylpropionylmesitylene	0	0	0	100	100	14
1790	1-Phenyl-2-propoxyethanol	1	1	2	100	100	11
1791	gamma-Phenylpropyl n-butyl ether	0	0	0	97.96	87.5	8
1792	(1-Phenylpropylidene)cyanoacetic acid, ethyl ester	0	0	0	100	100	13
1793	N-Phenylpyrrole	0	0	0	61.7	40	10
1794	3-Phenylsalicylic acid, beta-butoxyethyl ester	0	0	0	100	100	4
1795	Phenylstearic acid	0	0	0	100	100	9
1796	Phenyl o-tolyl ketone	0	0	2	100	87.5	16
1797	Phenylundecylic acid, methyl ester	0	0	0	100	100	14
1798	alpha-Phenyl-gamma-valerolactone	0	0	0	73.33	58.33	12
1799	2-(2-Phenylvinyl)-5-ethyl-6-n-propyldioxane-1,3	0	0	0	100	100	12
1800	Phorone	0	0	2	100	100	12
1801	Phosphoric acid, butyl diphenyl ester	0	0	2	100	100	14
1802	Phosphoric acid, di-(2-chloroethyl) dodecyl ester	0	0	2	100	88.89	9
1803	Phosphoric acid, di-(2-ethyl-hexyl ethylene glycol ether) phenyl ester	0	0	0	100	100	11
1804	Phosphoric acid, diphenyl o-xenyl ester	0	0	0	100	100	9
1805	Phosphoric acid, di-(o-xenyl)-phenyl ester	0	0	0	100	100	12
1806	Phosphoric acid, methyl diphenyl ester	0	0	0	100	100	12
1807	Phosphoric acid, tri(butoxy-ethyl) ester	0	0	2	100	100	6
1808	Phosphoric acid, tributyl ester	1	1	0	24.49	0	8
1809	Phosphoric acid, tri-iso-butyl ester	0	0	0	97.62	80	15
1810	Phosphoric acid, tri-(o-chlorophenyl) ester	0	0	0	100	100	14
1811	Phosphoric acid, tri-o-cresyl ester	0	0	0	100	100	5
1812	Phosphoric acid, tri-p-cresyl ester	0	0	0	100	100	12
1813	Phosphoric acid,triethyl ester	0	0	0	86.96	90.91	11
1814	Phosphoric acid,tri-(2-ethyl-butyl ethylene glycol ether) ester	0	0	0	100	100	9
1815	Phosphoric acid, tri-(2-ethyl-hexyl) ester	0	0	2	100	100	13
1816	Phosphoric acid, tri methyl ester	0	0	0	97.87	100	10
1817	Phosphoric acid, tri (methyl lactate) ester	0	0	0	100	100	6
1818	Phosphoric acid, trioctyl ester	0	0	0	100	100	14
1819	Phosphoric acid tripropyl ester	0	1	0	97.62	86.67	15
1820	Phosphoric acid,tri-(tri-ethylene glycol) ester	0	0	0	100	100	10
1821	Phosphorous acid, tri-(p-tert-amyl phenyl)ester	0	0	0	100	100	14
1822	Phosphorous acid,tricyclohexyl ester	0	0	0	100	77.78	9
1823	Phthalic acid butyl acetonyl ester	0	0	0	100	100	14
1824	Phthalic acid butyl amyl ester	0	0	0	100	100	8
1825	Phthalic acid butyl cyclohexyl ester	0	0	0	100	100	13
1826	Phthalic acid, iso-butyl cyclohexyl ester	0	0	0	100	100	14
1827	Phthalic acid, butyl hexyl ester	0	0	2	100	100	11
1828	tere-Phthalic acid, diallyl ester	0	0	0	100	100	10
1829	Phthalic acid, di-(allyl glycolate) ester	0	0	0	100	100	10
1830	Phthalic acid, di-(allyl lactate) ester	0	0	0	100	100	12
1831	Phthalic acid, diamyl ester	0	0	0	100	100	9
1832	Phthalic acid, di-iso-amyl ester	0	0	2	100	100	14
1833	Phthalic acid, dibenzyl ester	0	0	0	100	100	9
1834	Phthalic acid, di-(butoxyethyl) ester	0	0	0	100	100	12
1835	Phthalic acid, di-n-butyl ester	0	0	0	100	100	13
1836	Phthalic acid, di-iso-butyl ester	0	0	0	100	100	19
1837	Phthalic acid, di-sec-butyl ester	0	0	0	100	100	13
1838	terePhthalic acid, di-n-butyl ester	0	0	0	100	100	7
1839	Phthalic acid, dicapril ester	0	0	0	100	100	15
1840	Phthalic acid, di-(3,5-diethoxy-hexyl) ester	0	0	0	100	100	13
1841	Phthalic acid, di(beta'-ethoxy-beta-ethoxyethyl) ester	0	0	0	100	100	12
1842	Phthalic acid, di-beta-ethoxy ethyl ester	0	0	2	100	100	11
1843	Phthalic acid, di-(beta-ethoxy- ethyl lactate) ester	0	0	2	100	100	10
1844	Phthalic acid, di(-2-ethyl-butyl lactate) ester	0	0	0	100	100	19
1845	Phthalic acid, di-2-ethylhexyl ester	0	0	0	100	100	10
1846	Phthalic acid, di-(ethyl lactate) ester	0	0	0	100	100	13
1847	Phthalic acid, di-n-hexyl ester	0	0	0	100	100	11
1848	Phthalic acid, dilauryl ester	0	0	0	100	100	11
1849	Phthalic acid, di(methoxy-ethoxyethyl) ester	0	0	2	100	100	9
1850	Phthalic acid, di-beta-methoxy-ethyl ester	0	0	0	100	100	18
1851	Phtalic acid, dimethyl ester	1	1	0	97.78	66.67	12
1852	Phtalic acid, dimethylcyclohexyl ester	0	0	0	100	100	9
1853	Phthalic acid, di-n-propyl ester	0	0	2	100	100	15
1854	Phthalic acid, di-iso-propyl ester	0	0	0	100	100	13
1855	Phthalic acid, ditetrahydrofurfuryl ester	0	0	0	100	100	14
1856	Phthalic acid, ethyl acetonyl ester	0	0	0	100	100	15
1857	Phthalic acid, ethyl-cyclohexyl ester	0	0	0	100	100	15
1858	Phthalic acid, ethyl hydrogen ester	0	0	0	95.65	72.73	11
1859	Phthalic acid, n-hexyl hydrogen ester	0	0	0	100	100	7
1860	Phthalic acid, "lorol" butyl ester	0	0	2	100	100	8
1861	Phthalic acid, methyl benzyl ester	0	0	0	100	92.31	13
1862	Phthalic acid, methyl butyl ester	0	0	0	100	90	10
1863	Phthalic acid, methyl cyclohexyl ester	0	0	0	100	100	12
1864	Phthalic acid, methyl ethyl ester	1	1	0	93.75	88.89	9
1865	Phthalic acid, methyl n-hexyl ester	0	0	0	100	100	8
1866	Phthalic acid, methyl methoxy-methoxyethyl ester	0	0	0	100	90.91	11
1867	Phthalic acid, methyl n-octyl ester	0	0	0	100	88.24	17
1868	Phthalic acid, n-octyl hydrogen ester	0	0	0	100	100	9
1869	Phthalic acid, n-propyl cyclohexyl ester	0	0	0	100	100	17
1870	gamma-Pimelolactone, ethyl ester	0	0	0	90	85.71	7
1871	Pinacol	0	0	0	100	92.86	14
1872	Pinacolone	0	0	2	100	100	5
1873	Piperidine-2,3-dicarboxylic acid, di ethyl ester	0	0	2	56.82	30.77	13
1874	Piperidinoacetic acid,ethyl ester	0	0	2	66.67	27.78	18
1875	Piperonylic acid, n-butyl ester	0	0	0	94	85.71	7
1876	Piperonylic acid, ethyl ester	0	0	0	84.21	89.47	19
1877	Piperonylic acid, n-propyl ester	0	0	0	93.33	83.33	12
1878	Piperonylidenemalonic acid, di-n-butyl ester	0	0	0	100	100	9
1879	Pivalic acid, allyl ester	0	0	0	100	100	9
1880	Pivalic acid, 1,5-pentanediol diester	1	0	0	25.53	0	10
1881	Pivalic acid, neo-pentyl ester	0	0	2	100	88.89	9
1882	Propane-1,1,2,3-tetracarboxylic acid, tetraethyl ester	0	0	0	100	100	6
1883	1,1,2-Propanetricarboxylic acid, triethyl ester	0	0	2	100	100	9
1884	iso-propenylallylmalonic acid,diethyl ester	0	0	2	100	100	15
1885	Iso-Propenyl-n-butylmalonic acid,diethyl ester	0	0	0	100	100	12
1886	2-Propenyl-4,4,6-trimethyl-m-dioxane	0	0	0	100	100	15
1887	Propionic acid, 2-(4-tert-butyl phenoxy)ethyl ester	0	0	0	97.96	100	8
1888	Propionic acid, catechol diester	0	0	2	93.18	76.92	13
1889	Propionic acid, cetyl ester	0	0	0	100	100	15
1890	Propionic acid,1,2-cyclohexane diol diester (cis and trans)	0	0	2	64.71	66.67	6
1891	Propionic acid, cyclohexanediol-1,3 monoester	1	1	0	100	100	13
1892	Propionic acid, 1,4-cyclohexanediol monoester	1	1	0	100	100	13
1893	Propionic acid, diethylene glycol monoester	0	0	0	100	100	13
1894	Propionic acid, 2-ethyl-2-butyl-1,3-propanediol diester	0	0	0	100	100	7
1895	Propionic acid, ethylene glycol diester	0	0	0	100	100	9
1896	Propionic acid, glyceryl triester	0	0	2	100	100	13
1897	Propionic acid, 1-hydroxymethylethynyl-1-cyclohexyl diester	0	0	2	100	100	18
1898	Propionic acid , isobornyl ester	0	0	0	100	100	21
1899	Propionic acid, lauryl ester	0	0	2	100	100	12
1900	Propionic acid, p-methoxybenzyl ester	1	1	0	97.83	90.91	11
1901	Propionic acid, p-methoxyphenethyl ester	0	1	0	60.42	55.56	9
1902	Propionic acid, 2,3-methylene-dioxypropyl ester	0	0	0	100	100	16
1903	Propionic acid, 1,9-nonanediol diester	0	0	0	100	100	15
1904	Propionic acid, 1,5-pentanediol monoester	1	1	0	100	85.71	14
1905	Propionic acid, phenyl ester	0	0	0	100	100	9
1906	Propionic acid, 2-(1-phenylethoxy) ethyl ester	0	0	0	63.04	54.55	11
1907	Propionic acid, phenylethylene glycol diester	0	0	0	100	100	18
1908	propionic acid, 2-phenyl-2-hydroxyethyl ester	1	1	2	100	92.31	13
1909	Propionic acid, 1-phenyl-1,3-propanediol diester	0	0	2	100	100	8
1910	Propionic acid, piperonyl ester	0	0	0	86.67	100	12
1911	Propionic acid, o-n-propoxybenzyl ester	0	0	0	93.18	100	13
1912	Propionic acid,resorcinol monoester	0	1	0	22.73	15.38	13
1913	Propionic acid, sorbitan tetraester (G-2400)	0	0	0	100	100	9
1914	Propionic acid, o-tolyl ester	0	0	0	100	100	12
1915	Propionic acid, m-tolyl ester	0	0	2	100	100	13
1916	Propionic acid, 2-(m-tolyl) cyclohexyl ester	0	0	0	100	100	9
1917	Propionic acid, o-xylylene diester	0	0	0	100	100	15
1918	Propionic acid, p-xylylene diester	0	0	2	100	100	13
1919	Propionic acid, xylitol pentaester	0	0	2	100	100	13
1920	alpha-Propionoxypropionic acid, n-butyl ester	0	0	0	100	100	13
1921	alpha-Propionoxypropionic acid, methyl ester	0	0	0	100	100	14
1922	alpha-Propionylpropionic acid, ethyl ester	0	0	0	100	100	14
1923	Propionylsalicylic acid, methyl ester	1	1	0	93.48	81.82	11
1924	N-Propionyl-1,2,3,4-tetrahydro-quinaldine	1	1	0	100	94.44	18
1925	o-n-Propoxybenzaldehyde	0	0	0	50	26.67	15
1926	p-n-Propoxybenzaldehyde	1	1	2	97.78	66.67	12
1927	p-iso-Propoxybenzaldehyde	1	1	0	95.74	80	10
1928	p-n-Propoxybenzyl alcohol	1	1	0	100	100	17
1929	p-iso-Propoxybenzyl alcohol	0	1	0	0	0	15
1930	1-Propoxy-5-chloropentene-3	0	0	0	100	100	12
1931	p-iso-Propoxycinnamic acid, n-butyl ester	0	0	0	100	100	14
1932	p-iso-Propoxycinnamic acid, 2-ethyl-n-butyl ester	0	0	2	100	100	14
1933	p-iso-Propxycinnamic acid, 2-ethyl-n-hexyl ester	0	0	0	100	100	19
1934	2-n-Propoxycyclohexanol	0	1	0	25.58	14.29	14
1935	beta-iso-Propoxyethanol	0	0	2	100	100	10
1936	1-iso-Propoxyindane	0	0	0	100	100	12
1937	p-iso-Propoxyphenethyl alcohol	1	1	0	100	100	18
1938	2-Propoxyphenol	0	0	0	64.44	66.67	12
1939	beta-n-Propoxypropionic acid, methyl ester	0	0	0	100	100	15
1940	beta-Propoxypropionic acid, propyl ester	0	0	0	100	100	17
1941	alpha-iso-Propoxy-alpha-toluic acid, iso-propyl ester	0	0	0	100	100	10
1942	N-iso-Propylacetamide	0	0	0	100	100	11
1943	2-Propylacetoacetic acid, ethyl ester	0	0	2	100	100	17
1944	iso-Propylacetoacetic acid, ethyl ester	0	0	0	100	100	15
1945	p-iso -Propylbenzaldehyde	0	0	0	92.68	68.75	16
1946	N-iso-Propyl benzenesulfonamide	0	1	0	95.56	91.67	12
1947	4-iso-Propylbenzyl cyclohexyl ether	0	0	0	100	100	12
1948	n-Propyl benzyl ether	0	0	0	100	100	11
1949	iso-Propyl benzyl ketone	0	0	0	90.48	80	15
1950	2-Propyl-m-dioxane	0	0	0	100	100	10
1951	Propylene glycol	0	0	2	100	100	11
1952	2-iso-Propyl-5-ethyl-6-n-propyl dioxane-1,3	0	0	0	100	100	9
1953	4-Propylheptanol-4	0	0	0	100	86.67	15
1954	N-n-Propylhexahydrophthalimide	1	1	0	100	100	15
1955	4, 4'-iso-Propylidene-bis-(allyloxybenzene)	0	0	0	100	100	17
1956	iso-Propylidenecyanoacetic acid, ethyl ester	0	0	0	90.91	100	13
1957	N-iso-Propyl-4-methylhexahydrophthalimide	1	1	0	100	100	10
1958	2-iso-Propyl-5-methyl-1,3-hexanediol	1	1	0	100	100	16
1959	2-iso-Propyl-3-methyl-2-hexenenitrile	0	0	2	100	91.67	12
1960	6-iso-Propyl-2-methyl-4-oxo-2-cyclohexene-1-carboxylic acid, ethyl ester	0	0	0	74.47	80	10
1961	2 (p-n-Propylphenyl) ethanol	1	1	0	100	100	15
1962	1-(p-iso-Propylphenyl)-3-methyl-2-butanol	1	1	0	91.67	88.89	9
1963	iso-Propylphosphonic acid, bis-(2-chloroethyl) ester	0	0	0	100	81.25	16
1964	N-iso-Propylpropionamide	0	0	0	100	91.67	12
1965	N-n-Propylpropionanilide	1	1	0	100	100	16
1966	N-n-Propyl-1,2,3,6-tetrahydrophthalimide	1	1	0	100	100	7
1967	Propylthiosuccinic acid, di(2-ethylhexyl) ester	0	0	2	100	100	14
1968	1-Pyrrolacetic acid, iso-amyl ester	0	0	0	40.91	38.46	13
1969	1-Pyrrolacetic acid, cyclopentyl ester	1	1	0	97.83	63.64	11
1970	Pyruvic acid, ethyl ester	0	0	0	100	100	17
1971	Pyruvic acid, 2-ethylbutyl ester	0	0	0	100	100	13
1972	Resorcinol acetate propionate	0	0	0	77.5	58.82	17
1973	Ricinoleic acid, glyceryl monoester	0	0	2	100	100	16
1974	Safrole	0	0	0	100	75	4
1975	Salicylaldehyde	0	0	0	100	90.91	11
1976	Salicylic acid, allyl ester	0	1	0	23.53	33.33	6
1977	Salicylic acid, amyl ester	0	0	0	95.65	90.91	11
1978	Salicylic acid, benzyl ester	0	0	0	100	100	12
1979	Salicylic acid, beta-benzyloxyethyl ester	0	0	0	100	100	6
1980	Salicylic acid, bornyl ester	0	0	0	100	100	12
1981	Salicylic acid, 2-n-butoxyethyl ester	0	0	0	100	100	18
1982	Salicylic acid, n-butyl ester	0	0	0	51.22	37.5	16
1983	Salicylic acid carbonate, di-(beta-ethoxyethyl) ester	0	0	0	100	100	14
1984	Salicylic acid, 2-ethoxy ethyl ester	0	0	0	77.36	75	4
1985	Salicylic acid, ethyl ester	0	1	0	34.78	27.27	11
1986	Salicylic acid, fenchyl ester	0	0	0	100	100	13
1987	Salicylic acid, menthyl ester	0	0	0	100	100	11
1988	Salicylic acid, 2-methoxyethyl ester	0	0	0	60.47	14.29	14
1989	Salicylic acid, n-octyl ester	0	0	0	100	100	12
1990	Salicylic acid, iso-propyl ester	0	1	0	27.5	23.53	17
1991	Salicylic acid, tetrahydrofuryl ester	0	0	0	68.18	53.85	13
1992	Santalol	0	0	0	86.05	50	14
1993	Sebacic acid, diallyl ester	0	0	0	100	100	10
1994	Sebacic acid, diamyl ester	0	0	0	100	100	13
1995	Sebacic acid, dibenzyl ester	0	0	0	100	100	11
1996	Sebacic acid, dibutyl ester	0	0	0	100	100	14
1997	Sebacic acid, di-iso-butyl ester	0	0	0	100	100	19
1998	Sebacic acid, di-(beta-chloroethyl lactate)ester	0	0	0	100	100	16
[truncated: 173 more rows]
